# Supplementary material for: Impact of Olive Saplings and Organic Amendments on Soil Microbial Communities and Effects of Mineral Fertilization
Source: Front Microbiol. 2021 Jun 1;12:653027. doi: 10.3389/fmicb.2021.653027 (PMC8203829; doi:10.3389/fmicb.2021.653027)
Supplement: Data Sheet 1 — Mineral fertilization, compost and plant affected microbiota (bacteria and fungi) [file Data_Sheet_1.xlsx]

## Sheet: Mf comp aff bact
Mineral fertilization (MF) and compost affected bacteria							Increased by compost	Increased by MF
selecció	sol	MF	sol*mf	Taxa.__genus___	Phylum	N fixing	SC>S	MF>MF-
1	1	1	1	frankia	Actinobacteria	N fixing	1	1
1	1	1	0	thermomonas	Proteobacteria		1	0
1	1	1	0	arthrobacter	Actinobacteria	N fixing	0	1
1	1	1	1	clostridium	Firmicutes		1	0
1	1	1	1	levilinea	Chloroflexibacteria		0	1
1	1	1	1	sphingobacterium	Bacteroidetes		1	0
1	1	1	0	herbaspirillum	Proteobacteria		0	0
1	1	1	0	ramlibacter	Proteobacteria		1	0
1	1	1	0	pseudomonas	Proteobacteria		1	0
1	1	1	0	bacillus	Firmicutes		1	1
1	1	1	1	iamia	Actinobacteria		1	1
1		1	1	aciditerrimonas	Actinobacteria			1
1		1	0	geobacillus	Planctomycetes			1
1		1	0	streptomyces	Actinobacteria	N fixing		1
1		1	1	azoarcus	Proteobacteria	N fixing	0	0
1		1	1	devosia	Proteobacteria	N fixing		1
1		1	1	lysobacter	Proteobacteria		0	1
1		1	0	sphaerobacter	Chloroflexibacteria			1
1		1	0	rheinheimera	Proteobacteria			0
1		1	1	burkholderia	Proteobacteria	N fixing	0	0
1		1	1	paracoccus	Proteobacteria			1
1	1		0	rhodomicrobium	Proteobacteria		1
1	1		0	rubrobacter	Actinobacteria		1
1	1		1	moorella	Firmicutes		0
1	1		1	saccharopolyspora	Actinobacteria		1
1	1		1	thiorhodospira	Proteobacteria		1
1	1		0	planifilum	Firmicutes		1
1	1		0	steroidobacter	Proteobacteria		1
1	1		0	pedomicrobium	Proteobacteria		1
1	1		0	nitrosococcus	Proteobacteria		1
1	1		0	hyphomicrobium	Proteobacteria		1
1	1		1	actinomadura	Actinobacteria		1
1	1		1	microvirga	Proteobacteria	N fixing	0
1	1		0	gluconobacter	Proteobacteria		1
1	1		0	glycomyces	Actinobacteria		1
1	1		0	thermoleophilum	Actinobacteria		1
1	1		1	novosphingobium	Proteobacteria		1
1	1		1	xanthomonas	Proteobacteria		1
1	1		0	skermanella	Proteobacteria		1
1	1		0	stackebrandtia	Actinobacteria		1
1	1		1	gemmata	Planctomycetes		0
1	1		0	solirubrobacter	Actinobacteria		1
1	1		0	syntrophobacter	Proteobacteria		1
1	1		0	ohtaekwangia	Bacteroidetes		1
1	1		0	hahella	Proteobacteria		0
1	1		0	blastococcus	Actinobacteria		0
1	1		1	nitrospira	Proteobacteria		0
1	1		0	cytophaga	Bacteroidetes		1
1	1		0	rhodococcus	Proteobacteria		1
1	1		0	micromonospora	Actinobacteria	N fixing	1
1	1		1	nocardiopsis	Actinobacteria		1
1	1		1	chloroflexus	Chloroflexibacteria		1
1	1		1	thiobacillus	Proteobacteria		1
1	1		1	promicromonospora	Actinobacteria		1
1	1		1	myxococcus	Proteobacteria		1
1	1		0	nitrosospira	Proteobacteria		1
1	1		0	phycisphaera	Planctomycetes		1
1	1		1	dongia	Proteobacteria		1
1	1		1	bellilinea	Chloroflexibacteria		1
1	1		0	rhodoplanes	Proteobacteria		1
1	1		0	hydrogenophaga	Proteobacteria		1
1	1		0	conexibacter	Actinobacteria		0
1	1		0	plesiocystis	Proteobacteria		1
1	1		0	pseudonocardia	Actinobacteria		1
1	1		1	dehalococcoides	Chloroflexibacteria		0
1	1		0	sphingomonas	Proteobacteria		1
1	1		0	methylobacterium	Proteobacteria	N fixing	1
67	57	21	28			0	46	12

## Sheet:  Plant affected bacteria
Plant affected bacteria					Increaased by plant
Taxa.__genus___	Phylum	N fixing	Pl	PL*Sòl	pl>-pl
aciditerrimonas	Actinobacteria	no	1	0	1
acidobacterium	Acidobacteria	no	1	0	1
actinomyces	Actinobacteria	no	1	0	1
arthrobacter	Actinobacteria	N fixing	1	0	1
azoarcus	Proteobacteria	N fixing	1	0	1
blastococcus	Actinobacteria	no	1	0	1
blastopirellula	Planctomycetes	no	1	0	1
bradyrhizobium	Proteobacteria	N fixing	1	0	1
burkholderia	Proteobacteria	N fixing	1	0	1
candidatus_solibacter	Proteobacteria	no	1	0	1
dongia	Proteobacteria	no	1	0	1
frankia	Actinobacteria	N fixing	1	0	1
gluconobacter	Proteobacteria	no	1	0	1
hahella	Proteobacteria	no	1	0	1
haliangium	Proteobacteria	no	1	0	1
hydrogenophaga	Proteobacteria	no	1	1	0
hyphomicrobium	Proteobacteria	no	1	0	1
iamia	Actinobacteria	no	1	0	1
kaistobacter	Proteobacteria	no	1	1	1
lysobacter	Proteobacteria	no	1	0	1
micromonospora	Actinobacteria	N fixing	1	0	1
microvirga	Proteobacteria	N fixing	1	0	1
nitrosococcus	Proteobacteria	no	1	0	1
nitrospira	Proteobacteria	no	1	0	0
ohtaekwangia	Bacteroidetes	no	1	0	1
paenibacillus	Firmicutes	no	1	0	1
pelobacter	Proteobacteria	no	1	0	1
pirellula	Planctomycetes	no	1	1	1
promicromonospora	Actinobacteria	no	1	1	1
pseudomonas	Proteobacteria	no	1	0	0
rheinheimera	Proteobacteria	no	1	0	1
rhizobium	Proteobacteria	N fixing	1	1	1
skermanella	Proteobacteria	no	1	0	1
sphingobium	Proteobacteria	no	1	0	1
sphingomonas	Proteobacteria	no	1	0	1
thermoleophilum	Actinobacteria	no	1	0	1

## Sheet: MF compost affected fungi
Mineral fertilization (MF) and compost affected fungi								Increased by compost	Increased by MF
selecció	MF	SOIL	MF*Soil	Taxa.__genus___	Trophyc mode	Guild	Phylum	S<Compost	MF+>MF-	C MF*Soil	MF MF*Soil
1		1	0	acaulospora	Symbiotroph	Arbuscular Mycorrhizal	Glomeromicota	1
1		1	0	alternaria	Pathotroph-Saprotroph-Symbiotroph		Ascomycota	0
1		1	0	arthrographis	n		Ascomycota	1
1		1	0	ascobolus	Saprotroph	Dung Saprotroph-Wood Saprotroph	Ascomycota	0
1		1	0	blastocladiella	Saprotroph		Other	0
1		1	0	calcarisporiella	Saprotroph		Ascomycota	0
1		1	1	cephaliophora	n	n	Ascomycota	1		1
1		1	0	cercophora	Saprotroph	Dung Saprotroph	Ascomycota	1
1		1	0	cladophialophora	Saprotroph	Undefined Saprotroph	Ascomycota	0
1		1	0	cladosporium	n		Ascomycota	0
1		1	0	coniothyrium	Pathotroph-Saprotroph		Ascomycota	0
1		1	0	craterellus	Symbiotroph	Ectomycorrhizal	Basidiomycota	0
1		1	0	cryptococcus	Pathotroph-Saprotroph-Symbiotroph		Basidiomycota	0
1		1	0	entrophospora	Pathotroph-Saprotroph-Symbiotroph		Basidiomycota	0
1		1	0	fusarium	Pathotroph-Saprotroph-Symbiotroph	Animal Pathogen-Endophyte-Lichen Parasite-Plant Pathogen-Soil Saprotroph-Wood Saprotroph	Ascomycota	0
1		1	0	geomyces	n		Ascomycota	0
1		1	0	gigaspora	Symbiotroph	Arbuscular Mycorrhizal	Glomeromicota	0
1		1	0	glomus	Symbiotroph	Arbuscular Mycorrhizal	Glomeromicota	0
1		1	0	gymnoascus	Saprotroph	Undefined Saprotroph	Ascomycota	1
1		1	0	helicoma	Saprotroph	Undefined Saprotroph	Ascomycota	0
1		1	0	humicola	n		Ascomycota	1
1		1	0	hydnobolites	Symbiotroph	Ectomycorrhizal	Ascomycota	0
1		1	0	hydnum	Symbiotroph	Ectomycorrhizal	Basidiomycota	1
1		1	1	hygrophorus	Symbiotroph	Ectomycorrhizal	Basidiomycota	0		1
1		1	0	hypochnicium	Saprotroph	Undefined Saprotroph	Basidiomycota	0
1		1	0	ilyonectria	Pathotroph	Plant Pathogen	Ascomycota	0
1		1	0	knufia	n		Ascomycota	0
1		1	0	kurtzmanomyces	n		Basidiomycota	1
1		1	0	lomentospora	Saprotroph		Ascomycota	1
1		1	0	lophotrichus	Saprotroph	Undefined Saprotroph	Ascomycota	1
1		1	0	mortierella	Saprotroph-Symbiotroph	Endophyte-Litter Saprotroph-Soil Saprotroph-Undefined Saprotroph	Other	0
1		1	0	myrothecium	Saprotroph	Undefined Saprotroph	Ascomycota	0
1		1	0	nowakowskiella	Pathotroph	Plant Pathogen	Chytridiomycota	1
1	1	1	1	ochroconis	Saprotroph	Undefined Saprotroph	Ascomycota	1	0	1	1
1		1	0	ophiocordyceps	Pathotroph-Symbiotroph	Endophyte-Insect Pathogen	Ascomycota	0
1		1	0	paecilomyces	n		Ascomycota	0
1		1	0	pateramyces	n		Chytridiomycota	1
1		1	0	penicillium	n		Ascomycota	0
1		1	0	peyronellaea	n		Ascomycota	0
1		1	0	phialophora	n		Ascomycota	1
1		1	0	phoma	n		Ascomycota	0
1		1	0	pleurotus	Pathotroph-Saprotroph	Endophyte-Plant Pathogen-Wood Saprotroph	Basidiomycota	1
1		1	0	podospora	Saprotroph-Symbiotroph	Dung Saprotroph-Endophyte-Litter Saprotroph-Undefined Saprotroph	Ascomycota	1
1	1	1	1	psathyrella	Saprotroph	Wood Saprotroph	Basidiomycota	1	0	1	1
1		1	0	pyrenochaeta	n		Ascomycota	0
1	1		1	ramariopsis	Saprotroph		Basidiomycota	0	0		1
1		1	0	sarea	Symbiotroph	Lichenized	Ascomycota	0
1		1	0	savoryella	Saprotroph	Undefined Saprotroph	Ascomycota	1
1		1	0	scedosporium	Saprotroph	Undefined Saprotroph	Ascomycota	1
1		1	0	serendipita	Symbiotroph	Orchid Mycorrhizal	Basidiomycota	0
1		1	0	smittium	Symbiotroph	Animal Endosymbiont	Other	0
1		1	0	spizellomyces	Pathotroph-Saprotroph	Plant Pathogen-Undefined Parasite-Undefined Saprotroph	Chytridiomycota	0
1		1	0	sporormia	Saprotroph	Dung Saprotroph	Ascomycota	0
1		1	0	strumella	Saprotroph	Undefined Saprotroph	Ascomycota	0
1		1	0	tetracladium	Saprotroph		Ascomycota	0
1	1	1	1	thermomyces	Pathotroph-Symbiotroph	Endophyte-Plant Pathogen	Ascomycota	1	1	1	1
1	1	1	1	thielavia	Saprotroph	Dung Saprotroph-Undefined Saprotroph	Ascomycota	1	1	1	1
1		1	0	trametes	Saprotroph	Wood Saprotroph	Basidiomycota	1
1		1	1	trichosporon	Pathotroph	Animal Pathogen	Basidiomycota	1
1		1	0	vermispora	n		Ascomycota	1
1		1	0	zopfiella	Saprotroph	Dung Saprotroph	Ascomycota	1

## Sheet: Plant affected fungi
Plant afected fungi				Increased by plant
Taxa.__genus___	Trophyc mode	Guild	Phylum	Pl+>Pl-	Pl*Soil
pleurotus	Pathotroph-Saprotroph	Endophyte-Plant Pathogen-Wood Saprotroph	Basidiomycota	0	0
cladophialophora	Saprotroph	Undefined Saprotroph	Ascomycota	1	0
rhizophagus	Symbiotroph	Arbuscular Mycorrhizal	Glomeromicota	1	0
serendipita	Symbiotroph	Orchid Mycorrhizal	Basidiomycota	1	1
phialophora	n		Ascomycota	1	1
acremonium	Pathotroph-Saprotroph-Symbiotroph	Animal Pathogen-Endophyte-Fungal Parasite-Plant Pathogen-Wood Saprotroph	Ascomycota	0	1
ramariopsis	Saprotroph	Wood Saprotroph	Basidiomycota	1	1
tetracladium	Saprotroph	Undefined Saprotroph	Ascomycota	1	1
pyrenochaeta	n		Ascomycota	1	1
glomus	Symbiotroph	Arbuscular Mycorrhizal	Glomeromicota	1	1
lulwoana	Saprotroph		Ascomycota	1	0
fusarium	Pathotroph-Saprotroph-Symbiotroph	Animal Pathogen-Endophyte-Lichen Parasite-Plant Pathogen-Soil Saprotroph-Wood Saprotroph	Ascomycota	0	0
inocybe	Symbiotroph	Ectomycorrhizal	Basidiomycota	1	0
psathyrella	Saprotroph	Wood Saprotroph	Basidiomycota	1	1
ochroconis	Saprotroph	Undefined Saprotroph	Ascomycota	1	1
ascobolus	Saprotroph	Dung Saprotroph-Wood Saprotroph	Ascomycota	0	1
lomentospora	Saprotroph		Ascomycota	0	1
rhizopus	Pathotroph-Saprotroph	Plant Pathogen-Undefined Saprotroph	Other	1	0
gymnoascus	Saprotroph	Undefined Saprotroph	Ascomycota	1	1
verticillium	Pathotroph-Symbiotroph	Endophyte-Fungal Parasite-Plant Pathogen	Ascomycota	0	0
trichosporon	Pathotroph	Animal Pathogen-Endophyte-Plant Pathogen-Wood Saprotroph	Basidiomycota	1	1
gigaspora	Symbiotroph	Arbuscular Mycorrhizal	Glomeromicota	1	1
paecilomyces	n		Ascomycota	1	0
macrophomina	Pathotroph	Plant Pathogen	Ascomycota	0	1
hygrocybe	n		Basidiomycota	1	0
hydnum	Symbiotroph	Ectomycorrhizal	Basidiomycota	1	0
ophiocordyceps	Pathotroph-Symbiotroph	Endophyte-Insect Pathogen	Ascomycota	1	1

## Sheet: List compost 1
List of 100 most abundant fungal genera in compost 1
# abundance C1	genus	avgC1	C1
1	tritirachium	31.0369	1
2	arthrographis	26.9339	2
3	coprinellus	10.9021	3
4	aspergillus	10.6691	4
5	thermomyces	4.93913	5
6	penicillium	2.11822	6
7	acremonium	2.02504	7
8	lophotrichus	1.27574	8
9	scedosporium	1.25629	9
10	nalanthamala	0.850336	10
11	beauveria	0.720212	11
12	microascus	0.64033	12
13	psathyrella	0.591736	13
14	exophiala	0.586536	14
15	chaetomium	0.386034	15
16	emericella	0.31806	16
17	emericellopsis	0.292621	17
18	linderina	0.28993	18
19	cephaliophora	0.2371	19
20	myrothecium	0.169567	20
21	coccidioides	0.167635	21
22	lomentospora	0.165968	22
23	fusarium	0.162684	23
24	circinella	0.112289	24
25	zopfiella	0.106949	25
26	xylaria	0.100057	26
27	cladosporium	0.085347	27
28	arachniotus	0.0775369	28
29	preussia	0.0767527	29
30	cercophora	0.0767007	30
31	mortierella	0.0763783	31
32	tetracladium	0.0737839	32
33	cladophialophora	0.0732753	33
34	serendipita	0.0691768	34
35	cryptococcus	0.0663886	35
36	parasola	0.0601566	36
37	nowakowskiella	0.0592279	37
38	glomus	0.0589452	38
39	acaromyces	0.0570047	39
40	phialophora	0.056642	40
41	flammulina	0.0552409	41
42	humicola	0.0526646	42
43	pichia	0.0511409	43
44	phaeographis	0.05073	44
45	graphium	0.0489206	45
46	hygrocybe	0.0459708	46
47	rhizophagus	0.0436171	47
48	gigaspora	0.043025	48
49	rhizopus	0.0408978	49
50	trametes	0.03698	50
51	ochroconis	0.0364907	51
52	savoryella	0.0360842	52
53	entoloma	0.0359037	53
54	eurotium	0.0358015	54
55	thielavia	0.0354766	55
56	verticillium	0.0354132	56
57	scytalidium	0.0352033	57
58	gymnoascus	0.0332461	58
59	macroconia	0.0331444	59
60	trichoderma	0.0331249	60
61	rosellinia	0.0301352	61
62	helicoma	0.0291774	62
63	rhizoctonia	0.0263814	63
64	ascobolus	0.0248913	64
65	sarea	0.0238342	65
66	ceratobasidium	0.0238026	66
67	paramicrosporidium	0.0233568	67
68	pleurotus	0.0211864	68
69	kurtzmanomyces	0.021016	69
70	sagenomella	0.0197318	70
71	coprinopsis	0.0186817	71
72	phialosimplex	0.018628	72
73	thermoascus	0.0167622	73
74	faurelina	0.0161044	74
75	pyrenochaeta	0.0159414	75
76	stachybotrys	0.0140007	76
77	nectria	0.0138235	77
78	coniothyrium	0.0136315	78
79	knufia	0.0136235	79
80	peyronellaea	0.0134064	80
81	ophiocordyceps	0.0132225	81
82	gaertneriomyces	0.0130749	82
83	rhodotorula	0.0129264	83
84	wallemia	0.0123991	84
85	spizellomyces	0.0122557	85
86	lulwoana	0.0120728	86
87	paecilomyces	0.0118003	87
88	eucasphaeria	0.0117626	88
89	hypocrea	0.0117588	89
90	vermispora	0.0117079	90
91	inocybe	0.0115516	91
92	clonostachys	0.011532	92
93	pseudaleuria	0.011198	93
94	acaulospora	0.0110227	94
95	powellomyces	0.0109512	95
96	phoma	0.0106977	96
97	hydropisphaera	0.0105717	97
98	tylospora	0.0104156	98
99	schwanniomyces	0.0101002	99
100	talaromyces	0.00996717	100

## Sheet: List compost 2
List of 100 most abundant genera in compost 2
# abundance C2	genus	rel abundance %
1	microascus	38.2162
2	acremonium	26.8231
3	linderina	8.76265
4	thermomyces	7.8779
5	aspergillus	7.68862
6	nalanthamala	2.48414
7	lomentospora	1.80791
8	arthrographis	1.78853
9	graphium	0.444059
10	myrothecium	0.427679
11	fusarium	0.307602
12	tritirachium	0.286704
13	lophotrichus	0.213397
14	cephaliophora	0.145233
15	coprinellus	0.127796
16	cladosporium	0.103423
17	sarocladium	0.0996811
18	zopfiella	0.0937609
19	blastobotrys	0.0737261
20	penicillium	0.0722003
21	cercophora	0.0711522
22	scedosporium	0.0681675
23	phialophora	0.0603867
24	mortierella	0.0602821
25	chaetomium	0.0547361
26	tetracladium	0.0541076
27	humicola	0.0534582
28	cladophialophora	0.0514016
29	preussia	0.04736
30	nowakowskiella	0.0471343
31	verticillium	0.0440979
32	lepraria	0.0426657
33	savoryella	0.0417029
34	lichtheimia	0.0413787
35	thielavia	0.0386303
36	glomus	0.0385452
37	pichia	0.0373016
38	rhizopus	0.0372409
39	harzia	0.0369128
40	flammulina	0.0364301
41	parasola	0.0360558
42	hygrocybe	0.0329888
43	trichoderma	0.0313228
44	serendipita	0.0312137
45	nectria	0.0311078
46	entoloma	0.0280891
47	rhizophagus	0.0270953
48	ochroconis	0.0251657
49	gigaspora	0.0244555
50	trametes	0.0244481
51	cryptococcus	0.0217893
52	scytalidium	0.0212254
53	helicoma	0.0199274
54	emericellopsis	0.0195277
55	beauveria	0.0193228
56	ophiocordyceps	0.0192084
57	gymnoascus	0.0185084
58	sarea	0.0182996
59	ascobolus	0.0180554
60	rhizomucor	0.0175339
61	psathyrella	0.0174888
62	stachybotrys	0.0170753
63	doratomyces	0.0168463
64	ceratobasidium	0.0167905
65	exophiala	0.0164518
66	tolypocladium	0.0155049
67	scopulariopsis	0.0150571
68	eucasphaeria	0.0144754
69	paecilomyces	0.0140809
70	hypochnicium	0.0126898
71	sphaerodes	0.0124036
72	knufia	0.0123041
73	coniothyrium	0.0120903
74	emericella	0.0117569
75	lulwoana	0.0117569
76	spizellomyces	0.0107412
77	acaulospora	0.010637
78	cylindrocarpon	0.010194
79	kurtzmanomyces	0.0100045
80	pleurotus	0.00902826
81	coprinopsis	0.00853324
82	pseudaleuria	0.00850394
83	gaertneriomyces	0.00849511
84	powellomyces	0.0084186
85	alternaria	0.00809541
86	hygrophorus	0.00795672
87	calcarisporiella	0.00782302
88	peyronellaea	0.00781419
89	inocybe	0.00761447
90	schizothecium	0.00713327
91	pseudocosmospora	0.00653769
92	pyrenochaeta	0.0064283
93	hydnobolites	0.00630483
94	ilyonectria	0.00622334
95	amanita	0.00616614
96	podospora	0.00607057
97	polyporus	0.00569019
98	trichoglossum	0.00555649
99	sporormia	0.00554766
100	geomyces	0.00553218
