# Supplementary material for: Impact of Olive Saplings and Organic Amendments on Soil Microbial Communities and Effects of Mineral Fertilization
Source: Front Microbiol. 2021 Jun 1;12:653027. doi: 10.3389/fmicb.2021.653027 (PMC8203829; doi:10.3389/fmicb.2021.653027)
Supplement: Data Sheet 2 — Bacterial genera, counts and percentages. [file Data_Sheet_2.xlsx]

## Sheet: genus_Percentages
#	Soil	NPK	Planta	Identifier	pseudomonas	rheinheimera	gemmatimonas	steroidobacter	bacillus	pelobacter	acidobacterium	dongia	chloroflexus	anaeromyxobacter	solirubrobacter	ohtaekwangia	thiorhodospira	sphingomonas	acinetobacter	geobacter	arthrobacter	azoarcus	rhodoplanes	conexibacter	rubrobacter	hydrogenophaga	hyphomicrobium	mesorhizobium	thiobacillus	actinomadura	bradyrhizobium	pedomicrobium	bellilinea	cytophaga	burkholderia	nitrosospira	ramlibacter	glycomyces	thermomonas	planifilum	haliangium	frankia	limnobacter	streptomyces	skermanella	acidovorax	azospirillum	pirellula	pedobacter
S1	0	0	0	1	54.2481	3.03653	2.24062	1.46952	0.496339	1.38089	0.762236	0.620424	0.483931	0.549519	1.16817	0.297804	0.47684	0.611561	0.145357	0.335029	0.962544	0.471523	0.292486	0.593835	0.599153	0.228671	0.182582	0.358073	0.363391	0.0549519	0.262351	0.124085	0.111676	0.608016	0.272987	0.131175	0.180809	0.00709056	0.134721	0.0230443	0.274759	0.164856	2.72809	0.207399	0.280077	0.101041	0.163083	0.196763	0.0584972
S2	0	0	0	2	33.0187	1.05379	4.58397	1.33699	1.34358	2.27223	1.40285	0.689352	0.368825	0.816685	2.30077	0.357849	0.491767	1.14599	0.127333	0.524698	1.78705	1.06257	0.430296	1.11306	1.36114	0.379802	0.173436	0.502744	0.691548	0.208562	0.4764	0.164654	0.129528	0.283205	0.526894	0.377607	0.327113	0.0131723	0.228321	0.0461032	0.357849	0.250274	3.22503	0.507135	0.520307	0.390779	0.245884	0.342481	0.103183
S3	0	0	0	3	1.70307	0.118785	5.12208	3.04405	3.41329	3.43189	1.71738	1.5714	1.39537	1.30091	3.69379	0.476572	0.744197	1.54564	15.6439	0.854395	1.7875	1.40396	0.821479	2.27552	1.88482	0.0243295	0.266193	0.572459	0.893036	0.130234	0.645448	0.326302	0.220397	0.316284	0.563872	0.301972	0.502333	0.00858688	0.220397	0.0629705	0.47371	0.466554	0.322008	0.795718	0.782838	0.158857	0.416464	0.342044	0.134528
S-C1 1	1	0	0	4	13.6502	0.273621	1.72908	3.20637	1.46573	1.22808	1.06108	1.04181	2.58205	2.35083	0.378958	1.2679	1.49656	0.434196	0.101484	1.87938	0.285182	0.481727	1.07008	0.351982	0.439335	1.32571	0.805447	1.38223	2.44846	0.888946	0.481727	1.41563	0.691117	0.765624	0.425204	1.2178	0.827285	0.0385381	1.39636	1.4349	0.268482	0.493288	0.0205537	0.37382	0.111761	0.560087	0.516411	0.269767	0.37382
S-C1 2	1	0	0	5	12.6839	0.553009	2.32338	4.24407	1.35098	1.69614	1.16911	1.00581	1.73511	2.22874	0.408262	1.07261	1.92069	0.577134	1.52727	1.5681	0.276505	0.40455	1.08189	0.384137	0.389704	4.38881	0.9223	1.3584	0.380426	0.59198	0.436098	0.684766	0.90931	0.946425	0.460222	1.70728	0.716314	0.0872196	1.76109	0.989107	0.259803	0.300629	0.0167016	0.248669	0.0816523	0.640229	0.823946	0.475068	0.536307
S-C1 3	1	0	0	6	12.5295	0.957922	1.71183	1.74849	1.67357	1.23047	0.827223	1.29104	6.17788	0.468601	0.10679	0.498884	1.26235	0.307619	0.0892573	0.803315	0.388907	0.204017	0.82563	0.261396	0.286898	6.92541	0.706089	0.985018	0.114759	4.10583	0.191266	0.731591	1.197	0.549888	0.376156	0.513229	0.643927	10.2837	0.79694	0.741154	0.231113	0.216768	0.0111572	0.741154	0.0446286	0.838381	0.172139	0.325151	0.592923
S-C2 1	2	0	0	7	56.2326	1.51094	1.66276	1.4247	1.20729	1.1915	0.774902	0.811339	0.601217	0.62065	0.354657	0.30486	0.698383	0.399597	1.3081	0.50648	0.225912	0.524698	0.499192	0.348584	0.426318	0.160325	0.312147	0.57814	0.445751	0.312147	0.268422	0.394738	0.213766	0.160325	0.380163	0.414172	0.320649	0.0060729	0.216195	0.445751	0.371661	0.28907	0.0194333	0.267208	0.163968	3.00487	0.290285	0.200406	0.269637
S-C2 2	2	0	0	8	15.3639	0.0732959	4.99164	3.85085	4.8131	2.26653	1.29301	1.45464	1.58808	1.0393	0.670939	0.776184	1.95644	0.622075	0.116522	0.785581	0.537503	1.57116	1.20468	0.796858	1.54297	0.0977278	0.873912	0.60892	0.610799	0.885189	0.285666	0.898344	0.704768	0.661542	0.734838	0.999831	0.511192	0.0169144	0.283787	1.00359	0.526227	0.672819	0.00939691	0.716044	0.208611	0.110883	0.451052	0.458569	1.6501
S-C2 3	2	0	0	9	11.5659	0.0608396	3.78273	4.21181	3.04518	2.68014	1.50818	1.71632	1.89457	1.20078	1.1346	1.38543	2.0963	0.78878	0.0789847	1.1218	0.611598	1.00118	1.36089	0.850687	1.54874	0.147296	0.902988	0.967029	0.620137	0.819733	0.611598	0.814397	0.859226	0.787713	0.785578	1.01399	1.06202	0.0138757	0.304198	0.766365	0.575308	0.543287	0.0149431	0.584914	0.217742	0.111006	0.638282	0.608396	1.34061
9	0	0	1	16	0.974362	9.24398	4.27513	1.75333	2.38542	3.23126	2.00118	1.28254	0.836666	1.37827	3.48174	0.883876	0.63209	1.87135	0.106223	1.06354	2.69359	1.85693	0.621599	1.88316	1.46613	0.0799948	0.431447	0.578323	1.16189	0.166546	0.81175	0.259655	0.225559	0.279326	0.835355	0.250475	1.12255	0.00917973	0.316045	0.070815	0.992722	0.546849	0.637335	0.659629	0.917973	1.03337	0.476034	0.66094	0.148187
10	0	1	1	17	0.710992	0.0798203	2.81884	1.51215	7.27399	2.79371	1.75605	1.08201	0.842547	1.15592	1.89647	0.842547	0.412405	1.61858	21.9328	1.25052	2.53947	0.518832	0.96819	1.19583	1.47372	0.0206941	0.486312	0.725773	0.613433	0.0739076	0.864719	0.307456	0.297109	0.394667	0.501094	0.452315	0.490747	0.0147815	0.307456	0.057648	0.465618	0.329628	0.0177378	0.985928	1.29782	0.226157	0.347366	0.511441	0.0532135
14	1	0	1	19	14.0063	0.867552	2.29168	5.14877	3.97378	2.80585	1.64853	0.980635	1.33225	2.19273	0.505336	1.75277	1.40469	1.18206	0.100714	1.2492	1.29338	0.567178	1.41353	1.17146	0.363983	0.273871	1.37289	0.683794	0.243833	1.38172	0.888755	0.970033	3.19987	0.687328	0.685561	0.621952	0.911725	0.0936462	0.724433	1.36229	0.590148	1.10962	0.00530073	0.390487	0.512404	0.160789	0.544208	0.316277	0.187292
15	2	0	1	20	2.00594	4.78416	3.69703	4.09307	3.79604	3.0198	2.9802	2.08317	1.07129	1.76634	1.26139	1.68119	0.986139	1.85149	0.136634	1.73465	1.1802	0.976238	1.22178	1.0099	0.588119	0.253465	1.11485	0.792079	0.752475	0.443564	0.994059	0.774257	0.441584	0.742574	0.974257	0.631683	0.706931	0.0118812	0.530693	0.514851	0.958416	0.766337	0.259406	0.429703	0.857426	0.29703	0.760396	0.50099	0.168317
16	2	1	1	21	0.676283	0.0474584	2.9848	5.97637	9.59508	3.4848	1.35765	1.93563	1.46104	1.26612	1.79495	2.07461	1.02375	1.43053	0.0677978	0.984762	1.88986	0.661028	1.08815	1.4407	0.623739	0.0677978	1.10341	0.788149	0.376278	1.45087	0.705097	0.642384	0.59662	1.13392	0.45933	0.333904	0.220343	0.028814	0.276276	1.27968	1.01697	1.52714	0.00847472	1.86783	0.552552	0.128816	0.30509	0.520348	0.110171
27	1	1	1	29	2.10153	1.65502	3.85119	6.13958	4.52582	3.76626	2.31508	1.99476	1.51912	1.44389	1.32256	1.45603	1.5531	2.23743	0.0970685	0.965832	1.50942	0.927004	1.07503	0.992526	0.640652	0.240245	1.20365	0.800815	0.640652	0.737721	1.24976	0.7086	0.562997	0.657639	0.6722	0.376141	0.330033	0.123762	0.730441	1.13813	0.883324	1.46331	0.0242671	0.931858	0.667346	0.279072	0.397981	0.521743	0.247525
29	0	1	1	31	0.812635	0.208284	3.63841	1.63183	6.16897	2.67243	1.64987	1.18656	0.637972	0.980738	3.59741	0.652732	0.254205	2.49777	13.8386	0.56335	4.51008	0.56663	0.592871	1.96558	1.79665	0.0459208	0.323906	0.909397	0.483809	0.102502	0.958597	0.223044	0.368187	0.464948	0.380487	0.119722	0.868396	0.0172203	0.0951217	0.0680612	0.834775	0.496109	0.0582211	1.16852	1.39403	0.263225	0.319806	0.378027	0.171383
30	1	0	1	32	7.10313	13.931	2.87765	4.30678	2.80559	1.98433	1.85315	1.77555	1.00695	1.53536	0.425874	2.10073	1.93075	0.828653	0.118247	0.956138	0.46375	0.938585	1.34229	0.454512	0.580149	0.415712	1.19078	0.649435	0.327951	0.833272	0.570911	1.41989	0.805558	1.42266	0.622644	0.662368	0.539502	0.154275	0.969071	1.10487	0.812024	0.931195	0.0166285	0.290075	0.291922	0.360284	0.460055	0.316865	0.563521
31	2	1	1	33	2.01319	0.500207	3.08267	4.06491	5.08568	2.53739	1.25706	2.22694	1.04113	1.02004	1.79071	1.67729	0.966243	1.44682	9.53302	1.38066	1.72891	0.990963	1.03168	1.30723	0.490756	0.270461	1.17636	0.729954	0.508205	0.958246	1.07821	0.472579	0.630348	1.00114	0.507478	0.431865	0.465309	0.0123598	0.369339	0.500934	0.751765	1.45118	0.0247195	0.825924	0.556917	0.154861	0.444225	0.41587	0.213024
41	0	0	1	40	1.51405	1.71904	4.24815	1.97168	2.2459	3.08294	2.11283	1.18948	0.826253	1.54102	2.97415	1.15352	0.682401	1.63812	0.0971005	1.33333	2.18386	1.56709	0.835244	1.33963	1.76219	0.0494493	0.516071	0.668015	1.0717	0.157339	1.01416	0.299393	0.159137	0.376714	0.905372	0.282311	0.658125	0.0179816	0.216678	0.0521465	0.893684	0.487301	0.157339	0.592493	1.33693	0.188806	0.511576	0.886491	0.18521
42	0	1	1	41	1.08851	0.14303	4.66239	1.98105	4.94381	3.55252	2.12408	0.987276	0.795951	1.51203	4.36055	0.735581	0.344571	3.27389	0.0835887	1.03186	3.30268	0.643633	0.857249	2.35256	2.02656	0.0873038	0.421659	0.899972	0.795951	0.137457	1.23526	0.259125	0.182966	0.325996	0.576762	0.19504	1.00957	0.0176465	0.175536	0.0631559	0.878611	0.508963	0.0854463	1.49252	1.8018	0.52568	0.643633	0.448593	0.08266
43	1	0	1	42	3.90097	15.766	2.89129	5.11058	2.07044	2.56362	1.22516	1.20628	1.04522	1.51062	0.733097	2.50031	1.43176	0.961912	0.0866387	1.40844	0.679781	0.925257	1.15852	0.637572	0.448744	0.507614	1.30402	0.741983	0.563152	0.700885	0.713104	1.15518	1.21294	1.01745	0.69311	0.580924	0.452077	0.0744205	1.02078	0.809739	0.526497	0.856391	0.0144398	0.342112	0.483178	0.255473	0.528719	0.343223	0.607582
45	1	1	1	43	2.81545	0.764353	4.17292	4.69283	2.99537	4.1084	1.80789	2.5921	2.15285	1.80169	1.30039	1.6441	1.99402	1.70615	0.100508	1.23587	0.698589	1.015	1.62301	1.12295	0.532318	0.275465	1.41951	1.01128	0.528595	1.29171	0.720924	1.09069	0.7445	0.763113	0.840044	0.639029	0.146418	0.28291	0.434292	1.44929	0.698589	1.41455	0.022335	0.508742	0.426847	0.105471	0.558375	0.455386	0.271743
47	2	0	1	44	1.54372	7.71992	3.56478	5.03005	4.43836	3.14461	1.83225	3.16323	0.668812	1.42937	0.917456	2.45453	1.3589	1.24322	0.0757898	1.87879	0.623604	1.36954	1.26316	0.718009	0.533188	0.542495	1.43868	1.02516	0.707372	0.436124	1.41208	0.679449	0.316456	0.817732	0.856292	0.658175	0.45208	0.0252633	0.731305	0.521221	0.707372	0.587703	0.0319115	0.514573	0.692745	0.160887	0.619615	0.397564	0.478672
57	0	0	1	52	1.4163	3.81302	3.98178	2.05301	2.43089	3.1877	2.37292	1.74759	0.869655	1.39766	2.30459	1.04048	0.669842	2.78186	0.081789	1.12227	2.20209	1.81696	0.95248	1.17403	1.63578	0.0672948	0.523864	0.680195	1.2258	0.10146	1.39973	0.318874	0.130448	0.360286	0.830314	0.305415	0.78269	0.0144943	0.190496	0.0465887	0.78269	0.377886	1.54467	0.459675	0.969044	0.223626	0.462781	0.76509	0.207061
62	2	0	1	55	7.09706	4.62071	2.95965	4.13306	4.65554	2.29022	1.28988	2.65922	0.789167	1.07544	1.25287	1.67195	1.0983	1.94952	0.10232	0.810937	1.15055	1.03952	1.07436	0.988364	0.441934	0.119736	1.17341	0.846858	0.435403	0.505067	1.0798	0.628068	0.183958	0.898018	0.536634	0.691202	0.397305	0.0239471	0.519218	0.485474	0.687936	0.948089	0.220967	1.0319	0.632422	0.100143	0.403836	0.511598	0.311313
63	2	1	1	56	0.673869	0.0824665	2.80268	4.63108	6.95192	2.48106	1.02847	1.72591	1.10623	1.31829	1.67171	1.64462	1.01552	1.28883	13.1463	1.10269	1.91558	0.768116	1.15806	1.11212	0.618498	0.0318085	1.1887	0.854117	0.37699	1.13332	0.572553	0.437072	0.28392	1.03672	0.43825	0.454744	0.159042	0.0223838	0.331044	0.624389	0.709212	1.38308	0.0235618	1.20754	0.566662	0.0624389	0.331044	0.43825	0.147262
64	1	1	1	57	0.646089	0.0755169	2.84567	6.35661	5.75007	3.73869	1.71891	1.47198	1.5499	2.68625	1.14834	2.33024	2.11328	0.815103	0.110279	1.08001	1.1855	0.801918	2.31705	1.22865	0.57297	0.117471	2.02937	1.25622	0.381181	1.19269	0.7276	1.00689	0.553791	1.35691	0.688043	0.866647	0.0719209	0.237339	0.829488	1.30656	0.519029	1.09679	0.0143842	1.21307	0.350015	0.0719209	0.339227	0.870243	0.170213
C1 1	0	0	0	58	4.72426	0.336206	0.343156	0.383987	4.42628	0.0860062	0.0642875	0.0390937	0.182437	0.0807937	0.0842687	0.0851374	0.2085	0.232825	0.4587	0.210237	0.289294	0.0434375	0.134656	0.0877437	0.0642875	0.0799249	0.164194	1.05987	0.0191125	2.9746	0.031275	0.0260625	0.0755812	1.07204	0.0955624	0.0139	0.0981687	6.45741	0.0868749	5.77979	0.0338812	1.24231	0.0165062	1.80613	0.0269312	0.0321437	0.100775	0.812281	0.274525
C1 2	0	0	0	59	3.93015	0.328165	0.338843	0.398639	4.83777	0.0832871	0.0697618	0.0484062	0.0896938	0.0783041	0.0896938	0.0612196	0.249861	0.234912	0.600094	0.21498	0.290437	0.0313216	0.109626	0.08827	0.0484062	0.0669144	0.140947	0.958869	0.0263386	4.50604	0.0306098	0.0213557	0.0277624	1.07348	0.0839989	0.0156608	0.103219	6.09775	0.0711855	6.56544	0.0669144	1.99533	0.0213557	2.53207	0.0227794	0.0363046	0.117456	0.436367	0.284742
C1 3	0	0	0	60	3.65137	0.2758	0.412326	0.427903	4.75457	0.0962094	0.0613907	0.0522279	0.557098	0.0980419	0.0815489	0.0632233	0.192419	0.200665	0.963926	0.171344	0.255642	0.0394	0.111786	0.0980419	0.0485628	0.0375675	0.178675	0.733024	0.0238233	2.88811	0.0375675	0.0274884	0.0467303	0.679879	0.0989582	0.0210744	0.085214	6.26369	0.0357349	7.46768	0.0384837	1.35793	0.022907	1.96267	0.0274884	0.0302372	0.0824652	0.438898	0.328944
C2 1	0	0	0	61	1.6642	0.0582667	1.9084	0.234376	5.80637	0.0726697	0.0517198	0.0667775	0.311628	0.0405903	0.0608854	0.0366622	0.119152	0.0674322	5.73305	0.0759431	0.273657	0.0504105	0.0405903	0.0792165	0.0405903	0.0170217	0.678905	0.0955835	0.0176764	3.33822	0.0294607	0.0261873	0.733898	0.0785618	0.0392809	0.0104749	0.0255326	0.77187	0.0111296	1.78139	0.0314247	1.54963	0.00523745	5.87118	0.0281513	0.0301154	0.494285	0.0248779	0.147958
C2 2	0	0	0	62	2.06225	0.0752257	1.46728	0.26063	6.15103	0.099541	0.0645877	0.0600286	0.169448	0.0645877	0.0592687	0.041792	0.132975	0.0676271	6.51424	0.063068	0.268989	0.041792	0.0357132	0.0942221	0.0311541	0.0265949	0.582809	0.0972615	0.0265949	2.88973	0.0250752	0.0189964	0.259111	0.0661074	0.05243	0.0113978	0.0364731	0.870794	0.0174767	1.93915	0.0296344	1.16258	0.00911826	6.04845	0.0258351	0.0615483	0.673992	0.0220358	0.207441
C2 3	0	0	0	63	1.49331	0.0561625	1.31328	0.196953	6.18864	0.0884752	0.0430836	0.0500077	0.135405	0.0415449	0.063856	0.050777	0.121557	0.066164	5.17695	0.0600092	0.290045	0.0392368	0.033082	0.0953993	0.0315433	0.0161563	0.580859	0.11771	0.0230805	3.30974	0.0253885	0.0146176	0.364671	0.0577012	0.0438529	0.0130789	0.0238498	0.830128	0.015387	1.86798	0.0284659	1.24019	0.00615479	5.72242	0.0215418	0.0276966	0.530082	0.0192337	0.190029
[truncated: 1,155 more columns]

## Sheet: genus_counts
identifier	#	Soil	NPK	Planta	genus	desulfobacterium	thiothrix	methylosulfonomonas	roholtiella	arthronema	kaistobacter	motilibacter	sphaerobacter	ilumatobacter	kamptonema	methylocella	oenococcus	candidatus cardinium	anaplasma	ferrovum	acrocarpospora	saccharopolyspora	draconibacterium	methylobacter	salinisphaera	streptomonospora	methylobacterium	reyranella	indibacter	desulfofaba	hespellia	phaeospirillum	nostoc	sulfitobacter	candidatus sulcia	porphyrobacter	geitlerinema	aquamicrobium	nitrolancea	parasegetibacter	erythrobacter	methyloligella	sinobaca	ralstonia	cellulomonas	blastococcus	thermodesulfobacterium	exiguobacterium	methylomicrobium
1	S1	0	0	0	1	0	0	3	6	0	126	0	70	12	0	0	0	0	3	0	0	6	0	0	0	0	51	35	0	1	0	51	1	1	0	104	0	1	0	11	250	0	0	54	6	190	1	0	0
2	S2	0	0	0	2	0	0	0	4	1	180	0	102	21	0	0	0	1	8	0	0	16	0	0	0	0	41	40	0	0	0	17	1	0	0	73	0	2	0	0	187	0	0	49	9	363	5	0	0
3	S3	0	0	0	3	0	0	0	1	0	477	0	308	23	0	0	0	0	4	0	0	13	0	1	0	0	129	104	0	0	0	8	0	0	4	143	0	1	0	2	136	0	2	200	9	620	5	0	0
4	S-C1 1	1	0	0	4	4	0	4	0	0	60	0	138	9	0	0	0	1	16	0	676	292	0	77	0	2	437	221	0	74	0	22	0	2	4	161	0	12	0	0	23	0	7	145	430	32	0	0	4
5	S-C1 2	1	0	0	5	1	0	2	0	2	84	0	102	8	0	0	2	0	9	0	27	102	0	31	0	0	329	144	0	14	0	20	0	2	0	90	0	10	0	2	43	0	1	87	146	51	0	0	1
6	S-C1 3	1	0	0	6	8	0	4	0	0	39	0	148	4	0	0	0	0	5	0	1	190	0	36	0	23	564	81	0	13	0	17	0	2	0	109	0	24	0	0	32	0	11	159	44	21	0	0	0
7	S-C2 1	2	0	0	7	2	0	0	0	1	97	0	89	16	2	1	0	0	17	0	1	16	0	2	0	0	95	50	0	0	0	28	0	4	0	84	0	3	0	0	27	0	2	105	7	72	0	0	0
8	S-C2 2	2	0	0	8	1	0	0	0	1	91	0	205	23	2	0	0	4	14	0	2	53	0	2	0	3	126	69	0	7	0	43	0	9	2	84	0	7	0	0	19	0	3	129	12	64	0	1	1
9	S-C2 3	2	0	0	9	2	0	0	0	0	231	0	242	59	8	0	5	1	54	1	4	86	0	9	0	5	276	194	0	1	0	61	0	11	2	362	0	4	0	0	85	0	3	279	11	113	0	0	0
16	9	0	0	1	16	0	0	0	10	5	355	0	264	75	0	0	0	1	4	0	6	21	0	1	0	0	168	131	0	0	0	160	0	0	0	89	0	1	0	7	99	0	0	192	28	771	3	0	0
17	10	0	1	1	17	0	0	0	3	127	267	0	218	62	0	0	0	0	6	0	2	8	0	0	0	0	148	77	0	1	0	50	267	0	2	97	0	2	0	5	82	0	1	158	16	481	0	0	0
19	14	1	0	1	19	13	0	0	1	1	212	0	116	19	0	0	0	0	2	0	3	132	0	97	0	3	275	62	0	0	0	31	0	0	1	131	0	6	0	3	71	0	26	107	214	90	0	0	0
20	15	2	0	1	20	2	1	1	0	4	412	0	148	36	2	0	0	2	22	0	0	34	0	0	0	0	139	113	0	0	0	55	0	0	0	107	0	3	0	2	157	0	2	139	41	255	0	0	0
21	16	2	1	1	21	1	0	0	1	6	327	0	315	81	4	0	1	0	63	0	0	123	0	0	0	1	158	101	0	1	0	28	0	7	5	168	0	7	0	0	78	0	0	191	18	220	0	0	0
29	27	1	1	1	29	0	0	0	0	1	261	0	144	35	0	0	1	0	5	0	1	77	0	0	0	0	111	67	0	0	0	4	0	0	0	134	0	3	0	0	119	0	1	105	32	268	0	0	0
31	29	0	1	1	31	2	0	0	0	1	923	1	605	175	0	0	0	0	12	0	1	30	0	0	0	1	208	212	0	0	0	65	0	1	1	169	0	3	0	16	292	0	1	251	52	1546	0	1	0
32	30	1	0	1	32	10	0	0	0	1	311	0	252	34	0	1	0	0	35	0	35	205	0	12	0	1	313	124	0	0	0	80	0	4	4	123	0	4	0	29	87	0	61	275	97	113	0	0	0
33	31	2	1	1	33	7	1	1	2	5	803	0	580	228	0	0	1	4	414	0	1	221	0	1	0	15	201	297	1	3	0	59	1	7	4	204	1	10	1	2	226	0	1	390	56	795	0	0	0
40	41	0	0	1	40	4	1	0	24	41	471	0	401	118	0	1	72	2	13	0	3	26	0	4	0	0	257	240	0	0	0	104	24	1	0	155	1	1	0	6	235	0	1	298	45	1142	4	0	0
41	42	0	1	1	41	2	0	0	2	15	1209	0	688	161	1	0	0	0	6	0	2	26	0	27	0	1	256	178	0	0	0	109	1	0	0	207	23	3	0	12	305	0	2	217	55	1496	0	0	0
42	43	1	0	1	42	4	0	3	0	2	272	0	210	61	0	0	0	1	20	0	77	188	3	146	0	1	259	130	0	1	0	21	0	0	3	125	0	9	0	3	66	1	42	247	72	163	0	0	1
43	45	1	1	1	43	3	1	3	0	0	493	0	362	98	0	0	4	1	35	0	7	151	0	3	0	0	265	155	0	0	0	39	0	1	11	239	0	3	0	4	111	0	17	165	48	194	0	0	0
44	47	2	0	1	44	6	0	1	5	2	466	0	184	62	1	0	0	0	37	0	0	82	0	36	0	1	238	193	0	2	0	67	1	1	2	133	6	4	0	1	155	0	0	122	43	212	0	0	0
52	57	0	0	1	52	6	0	0	17	8	497	0	255	83	2	0	26	1	12	0	3	30	0	0	0	0	204	174	0	0	0	141	9	1	0	125	3	2	0	12	142	0	1	328	25	663	9	0	0
55	62	2	0	1	55	4	0	3	0	0	698	0	276	35	0	0	0	0	27	0	3	61	0	3	0	1	180	216	0	9	0	99	1	4	10	190	0	7	0	0	232	0	2	381	58	278	0	0	0
56	63	2	1	1	56	2	0	1	1	5	434	0	453	95	0	0	0	0	105	0	3	133	0	2	0	0	257	126	0	28	0	31	0	4	3	139	0	6	0	0	95	0	1	227	21	328	0	0	0
57	64	1	1	1	57	15	1	0	0	1	180	0	500	115	0	1	1	1	180	0	1	267	0	1	0	0	332	178	0	2	0	11	0	2	0	40	0	6	0	1	87	0	17	595	48	148	0	0	0
58	C1 1				58	0	0	4	0	2	26	0	175	45	0	0	0	0	476	0	3	3575	0	3	0	272	8	7	0	1	0	10	2	18	0	58	0	720	0	0	46	0	2	38	338	43	0	5	1
59	C1 2				59	1	0	10	0	3	27	0	238	75	0	1	1	0	1706	0	1	4609	0	14	0	389	12	6	0	0	0	15	0	65	1	61	0	778	0	0	43	0	0	44	673	47	0	7	4
60	C1 3				60	0	0	4	1	2	24	0	167	59	0	0	0	0	1290	0	1	3278	0	2	0	288	8	4	0	1	0	16	0	18	1	31	1	588	0	0	31	0	2	29	203	46	0	12	2
61	C2 1				61	0	0	0	0	1	19	0	722	13	0	0	0	0	24	0	6	515	0	3	0	134	14	7	0	3	0	15	0	404	0	14	1	308	0	0	34	0	4	11	65	42	0	1	0
62	C2 2				62	0	0	0	0	2	21	0	493	8	0	0	0	0	26	0	2	537	0	4	1	76	10	9	0	12	0	11	1	254	2	10	0	387	0	0	50	0	1	13	82	27	0	0	0
63	C2 3				63	0	0	0	1	0	24	0	580	21	0	0	0	0	37	0	3	520	0	1	0	121	8	6	0	2	0	12	1	360	0	10	0	272	0	0	34	0	0	15	51	41	0	0	0
[truncated: 1,156 more columns]
