# Supplementary material for: Impact of Olive Saplings and Organic Amendments on Soil Microbial Communities and Effects of Mineral Fertilization
Source: Front Microbiol. 2021 Jun 1;12:653027. doi: 10.3389/fmicb.2021.653027 (PMC8203829; doi:10.3389/fmicb.2021.653027)
Supplement: Data Sheet 3 — Fungal genera, counts and percentages. [file Data_Sheet_3.xlsx]

## Sheet: genus percentages
identifier	# nostre	Substrat	NPK	Planta	genus	nowakowskiella	lophotrichus	coprinellus	flammulina	fusarium	thermomyces	arthrographis	parasola	lomentospora	mortierella	cephaliophora	rhizopus	entoloma	cladophialophora	preussia	gigaspora	serendipita	cercophora	zopfiella	spizellomyces	humicola	cladosporium	tetracladium	ochroconis	hygrocybe	savoryella	helicoma	acremonium	thielavia	conocybe	gymnoascus	chaetomium	aspergillus	trametes	psathyrella	phialophora	cryptococcus	glomus	powellomyces	acaulospora	ophiocordyceps	terfezia	exophiala	rhizophagus
16	9	0	0	1	16	0.287599	0.410637	0.209163	0.0707464	7.01927	0.199935	0.149183	0.336814	0.27991	7.0085	0.358346	12.6005	3.39583	5.06759	0.565971	5.30752	5.34904	0.489073	0.176866	0.512142	0.759755	2.32694	3.49579	0.0615186	0.24915	0.144569	1.74098	0.565971	0.153796	0.0138417	0.206087	0.707464	0.896633	0.0615186	0.964304	0.146107	2.21159	2.16392	0.204549	0.0630566	0.395257	9.40312	0.198397	0.641331
17	10	0	1	1	17	0.239238	0.507972	0.168778	0.0852082	12.6977	0.136005	0.121258	0.0245793	0.411293	9.1566	0.321169	1.68614	0.881577	4.47998	0.33264	13.5481	1.44854	0.452259	0.160585	3.37392	1.88277	0.686581	3.45912	0.0884854	0.111426	0.104872	1.47803	1.85656	0.370328	0.0114703	0.0950399	0.702968	0.378521	0.0409655	0.124535	0.108149	1.73366	0.737379	0.349026	0.0852082	2.61196	0.0720992	2.29407	0.480115
19	14	1	0	1	19	27.7928	6.36348	10.1771	0.0636847	0.955271	0.550686	8.88215	2.69973	0.333408	0.284708	0.102395	1.87683	3.54387	0.589396	1.22125	0.0761719	2.00669	1.29367	5.58927	0.158587	0.284708	0.802927	0.228516	0.282211	0.114882	1.10262	0.0462026	0.551934	0.0861617	0.0187308	2.19025	0.11738	0.714268	0.578157	0.771709	2.71472	0.295947	0.222272	0.0586898	1.9992	0.0174821	0.0412078	0.203541	0.0886591
20	15	2	0	1	20	4.44888	6.92503	1.18773	3.50859	1.95737	4.74752	0.4454	0.0324238	0.653595	2.31745	4.36185	0.063141	0.133108	1.79013	5.3175	1.92665	0.486356	3.17924	0.875442	0.0904452	2.82257	0.694551	0.894213	6.10249	8.77319	4.67243	0.201369	1.46248	0.981245	0.0221847	0.196249	1.53245	1.01708	0.0870322	5.15026	1.02903	0.902746	0.581921	0.0699671	0.658714	0.0358368	0.0255977	0.779877	0.389085
21	16	2	1	1	21	0.126819	4.95875	40.0376	0.149617	3.74756	9.61826	0.216589	0.686815	6.95365	1.12427	6.29961	0.109719	1.97922	0.256487	0.954702	0.0512974	0.0911954	0.748087	0.960401	0.0883455	2.92965	0.209464	0.163867	0.0441728	0.0655467	0.463101	0.0356232	1.15989	4.09952	0.0128243	0.125394	0.307784	0.256487	0.0470226	0.0755212	0.389005	0.118269	0.454552	1.29383	0.0227988	0.0769461	0.0427478	0.078371	0.235113
29	27	1	1	1	29	9.69503	4.38445	1.83005	0.0776813	2.737	0.382353	13.0151	0.0191681	0.430778	1.35791	0.0766724	0.550831	14.4881	1.31755	1.05626	0.407574	2.86412	1.2994	2.29311	0.722335	0.3763	0.949326	0.423716	0.0484247	0.828264	4.23111	0.0776813	0.989679	0.959414	1.11175	10.9056	0.802034	0.867609	0.0363185	0.0181593	2.2346	0.439858	0.276424	0.0615397	2.61594	0.0221946	0.0232035	0.540742	0.300637
31	29	0	1	1	31	0.0926607	0.310686	0.170332	25.6779	4.35778	0.0885728	0.0926607	0.0095386	0.151255	4.81427	0.0981114	0.551876	2.53727	7.74807	0.207124	0.141716	3.24585	0.219388	0.126727	6.90459	0.727659	4.7148	5.32118	0.0327038	0.12809	0.0531437	0.502821	1.39127	0.865288	0.0204399	0.0967487	2.39964	0.216663	0.047693	0.109013	0.182596	2.55226	0.643174	0.0449677	0.0231652	0.160794	0.099474	0.152618	0.378819
32	30	1	0	1	32	7.9011	14.7117	7.57815	0.0495696	0.755562	0.291409	7.56913	0.00751055	0.563291	0.404068	0.0766076	0.0721013	0.297418	0.644405	0.779595	0.0480675	0.374026	5.11318	1.9918	3.12589	0.207291	0.444625	0.10665	0.172743	0.16373	1.72142	0.0285401	0.435612	0.0645908	19.7332	1.49911	0.10665	0.321452	6.13312	0.0841182	2.65723	0.187764	0.527241	0.0315443	1.87163	0.0180253	0.013519	0.274886	0.642903
33	31	2	1	1	33	0.239918	10.9962	0.482692	1.92791	1.3681	22.2667	0.519822	0.805438	8.49137	1.98789	14.5607	0.31989	2.39918	2.14498	2.13641	0.30561	0.168514	0.596938	1.82509	0.125671	2.78476	0.605507	0.248486	0.242774	0.0856849	1.31955	0.0856849	2.18782	1.89078	0	0.157089	0.79687	0.619788	0.0571233	0.0999657	0.125671	0.271336	0.219925	0.034274	0.0456986	0.0856849	0.00571233	0.993945	0.239918
40	41	0	0	1	40	0.309064	0.690244	0.519523	0.0941911	6.32405	0.213402	0.334084	0.0750585	0.210458	2.65354	0.241365	10.1403	0.0735868	4.71838	0.849191	7.394	3.07593	0.200156	0.139815	3.21427	0.905117	2.84634	3.23487	0.538655	1.55268	0.0897759	1.6351	1.2495	0.292875	0	0.213402	0.850663	1.49675	0.0809454	0.114795	0.229591	2.1767	1.76167	0.14423	0.0588694	2.42542	0.0662281	1.28777	0.631374
41	42	0	1	1	41	0.105365	1.04499	0.280011	11.8528	6.43159	0.174646	0.343519	0.0995915	0.18475	5.69837	0.295888	0.399809	5.73156	2.44071	0.766422	0.334858	1.30912	1.38706	0.284341	5.22206	3.24178	5.74889	2.98342	0.115468	0.106808	0.157326	0.806836	3.37745	0.187636	0.00721678	0.115468	3.95479	0.876117	0.0822713	0.277124	0.170316	1.94853	1.25139	0.0793846	0.0534042	1.11716	0.00721678	0.213617	1.43614
42	43	1	0	1	42	17.6734	5.16753	4.38179	14.1499	1.58039	0.478805	6.44322	0.0390634	0.279024	0.425233	0.123887	2.8773	0.0479921	0.938637	0.193085	0.127235	0.757829	7.66758	1.18529	0.0703141	0.193085	0.323668	0.375008	6.3026	0.0736624	1.16186	0.0803589	1.0681	0.0602692	0	0.522333	0.147325	1.67526	3.20543	0.74332	3.75566	0.291301	0.936405	0.0256702	2.31702	0.0167414	0.00334829	0.0848233	0.766758
43	45	1	1	1	43	4.96773	17.3289	1.49017	0.0770777	2.35011	0.788913	11.9697	0.0710324	2.0418	1.67002	0.568259	0.110327	0.146599	0.394456	6.94606	0.0377832	0.577327	2.10075	6.69216	0.175314	0.89924	0.353651	0.145087	0.10277	0.146599	5.29871	0.114861	1.03073	2.65238	0.00151133	1.1471	3.08462	2.98638	4.67	0.116372	0.75113	0.146599	0.666495	0.0906796	0.234256	0.0544078	0.00302265	0.078589	0.846343
44	47	2	0	1	44	2.64044	4.34	15.4683	25.6248	0.604066	2.64265	0.329089	0.0717812	2.89554	0.700142	1.86521	4.88554	4.4427	0.886773	1.33403	0.341237	0.449461	1.5074	2.3743	0.0452774	2.79063	0.279394	0.50026	4.72872	1.03475	1.18936	0.113746	0.627257	0.172275	0	0.110433	0.650448	0.437313	0.216448	1.57146	0.16344	0.305898	0.363323	0.0165649	0.520137	0.0187735	0.0044173	0.996102	0.320254
52	57	0	0	1	52	0.102619	0.34713	0.300255	0.334461	4.12882	0.193835	0.269849	0.876693	0.168497	1.40246	0.20017	1.74325	0.214106	4.60897	0.34713	2.37923	8.65798	0.171031	0.0924835	2.30575	0.406674	0.888095	3.03422	0.176099	8.53382	0.0937504	15.2496	0.352197	0.115288	0	0.07348	0.532097	0.769007	0.062078	0.0671456	0.182433	1.01985	1.4734	0.301522	0.0430745	3.02535	0.101352	0.605577	0.656253
55	62	2	0	1	55	13.6719	4.34187	2.52245	0.0670041	2.17918	3.16569	0.402025	1.32771	6.88802	2.88221	2.28329	5.82626	1.97301	3.02343	5.12942	0.760754	0.926718	1.19783	0.325743	0.0917441	0.913317	3.07703	0.3845	5.98398	2.40287	1.30813	0.0443258	0.640147	0.474183	0	0.312342	0.642208	1.22257	0.180396	5.24591	0.263893	0.320589	0.329866	0.0360791	1.20298	0.0278325	0.03711	0.348421	0.352545
56	63	2	1	1	56	0.0932808	6.7636	0.291688	0.989073	2.84432	16.7565	0.402736	5.17635	14.2927	1.32222	12.2464	0.108087	1.13714	0.288726	0.660369	0.0873582	0.122894	0.410139	1.02461	0.454559	3.67053	0.303533	0.239865	0.0769937	0.0607066	0.824721	0.0814356	1.1475	6.50153	0	0.125855	0.445675	0.77734	0.054784	0.0562646	0.108087	0.156949	0.272439	9.87444	0.0769937	0.0592259	0.029613	0.0769937	0.179158
57	64	1	1	1	57	10.4859	4.65893	1.78202	0.599972	4.81378	0.594525	7.92103	42.4167	0.568845	0.336171	0.150188	0.116726	0.058363	0.0832646	4.8597	0.0568067	0.109723	1.61082	0.905016	0.158747	0.310491	0.183649	0.0817082	0.0599194	0.0638103	0.209329	0.0560285	1.65284	1.35947	0	0.322942	0.157191	0.899569	0.0482468	0.0754829	0.427996	0.138515	0.350178	0.0108944	0.7416	0.0420214	0.00155635	0.0855991	0.361851
1	S1	0	0	0	1	0.121335	0.331648	2.90394	0.0606673	26.0829	0.129424	0.105157	0.0808898	0.214358	6.65319	0.0808898	0.246714	0.109201	2.21638	0.270981	0.222447	0.105157	0.145602	0.331648	2.35389	0.206269	4.19009	0.465116	0.0808898	0.105157	0.0849343	1.88878	18.4186	0.113246	0.0364004	0.109201	0.408493	0.173913	0.0364004	0.0323559	0.291203	0.47725	0.113246	0.295248	0.19818	0.0404449	0.00404449	0.101112	0.0485339
2	S2	0	0	0	2	0.244243	0.699042	0.357101	0.139808	15.0033	0.483434	0.257719	0.0387421	0.392474	4.60357	0.786632	0.262772	0.276248	0.606397	0.670406	0.168444	0.235821	0.41774	0.296461	3.73103	1.42335	2.60246	1.66422	0.298145	0.176866	0.104435	0.958445	3.01851	0.171813	0.0387421	0.277932	1.65412	0.953392	0.0774841	0.313305	0.158337	1.91184	0.377314	0.973605	0.195395	0.0606397	2.70858	1.30544	0.126333
3	S3	0	0	0	3	0.190856	0.388468	0.224636	0.103028	19.9402	0.189167	0.130052	0.0304018	0.310774	4.60081	0.209435	0.136808	0.170588	1.4424	0.690797	0.209435	0.121607	0.229703	0.16721	18.3154	0.420558	3.45229	0.638438	0.0287128	0.145253	0.114851	0.189167	7.27448	0.104717	0.0270238	0.163832	0.538788	0.408735	0.0439137	0.106406	0.158765	1.135	0.114851	1.37146	1.72277	0.0202679	0.0253348	0.0861385	0.0506697
4	S-C1 1	1	0	0	4	29.5159	8.76969	1.1491	0.0501666	0.873656	0.214864	3.61862	0.0104119	0.275443	0.238528	0.0662578	0.0482735	0.0501666	0.103173	0.422157	0.230009	0.145767	13.0566	3.2949	0.0653112	0.153339	0.757232	0.109799	0.0340754	0.0444874	0.214864	0.0359685	0.288695	0.0492201	0.0141981	0.071937	0.102226	0.477056	0.194041	0.0179842	0.287748	0.0501666	0.0624716	0.0511131	0.999546	0.0189308	0.00946539	0.0709905	0.0217704
5	S-C1 2	1	0	0	5	17.7385	4.62053	0.492494	0.0463627	0.711187	0.270303	6.28521	0.0139963	0.333287	0.399769	0.0857273	0.0883516	0.0629833	0.106722	1.22118	0.0988488	0.0936002	6.38056	1.29203	0.071731	0.11197	2.25515	0.125092	0.0367403	0.0551104	0.835404	0.0209944	0.488995	0.0638581	0.0139963	0.0437384	0.139963	0.625459	0.454879	0.0288674	0.0936002	0.0909759	0.631583	0.0384898	0.68057	0.0201197	0.0166206	0.022744	0.0419889
6	S-C1 3	1	0	0	6	3.95421	12.2442	1.61453	0.0702381	5.956	0.260071	11.2419	0.0199324	0.280952	0.250579	0.0854247	0.0379665	0.0683397	0.0939671	0.136679	0.0939671	0.087323	2.4403	1.88314	0.0398648	0.381563	0.327461	0.118645	0.0161358	0.0692889	0.0911196	0.0322715	0.347394	0.0654922	0.0142374	0.0626447	0.0721364	2.47732	0.297088	0.0379665	0.0920688	0.0901705	0.0740347	0.0417632	0.40814	0.0208816	0.0218307	0.0303732	0.046509
7	S-C2 1	2	0	0	7	0.445945	0.97795	20.0675	0.07954	4.79457	1.3274	0.662398	0.0234708	20.1888	2.92212	4.5729	0.0456377	0.0769321	0.12257	1.36913	1.28177	0.103011	0.950568	0.247747	0.0443338	3.27679	1.01446	0.226885	0.0312944	0.0495495	4.65244	0.0352062	13.2519	0.146041	0.0273826	0.059981	0.209933	4.84672	0.0417259	0.0560692	0.104315	0.170815	0.174727	0.106923	0.0821478	0.0234708	0.0260787	0.350758	0.0456377
8	S-C2 2	2	0	0	8	0.350756	0.514983	6.5853	0.0709622	15.9442	2.89931	0.202749	0.0182474	20.2445	0.65488	2.56883	0.225052	0.429828	0.119622	4.18677	0.0587973	0.0851547	1.75175	1.72742	0.0831272	5.13564	0.448076	0.235189	0.0283849	0.0486598	0.354811	0.0263574	22.1341	0.117595	0.0182474	0.119622	0.429828	1.27327	0.304124	0.0405499	0.103402	0.263574	0.0628523	0.0628523	0.117595	0.0709622	0.0202749	0.0709622	0.0446048
9	S-C2 3	2	0	0	9	0.24884	0.986925	1.61324	0.0463939	14.8587	1.48882	0.980599	0.0210881	13.0978	1.0523	5.78448	0.118094	0.0653733	0.120202	2.62969	0.0864614	0.101223	4.84606	0.991143	0.0379587	1.18305	8.69253	0.227752	0.198229	0.0548292	3.4205	0.0274146	20.8941	0.10755	0.0210881	0.080135	0.149726	2.24378	0.333193	0.318431	0.147617	0.23197	0.210881	0.811894	0.056938	0.0674821	0.023197	0.149726	0.0485027
58	C1 1	only compost			58	0.0598485	1.8131	10.7819	0.0621504	0.182615	6.03856	31.6821	0.0606158	0.181847	0.0790308	0.367531	0.0437355	0.0383644	0.0713579	0.0913074	0.0414336	0.0751943	0.0836345	0.141948	0.0069056	0.0567794	0.098213	0.0721252	0.0460373	0.0506411	0.0491065	0.029157	3.43899	0.0375972	0.000767289	0.0429682	0.298475	13.4207	0.0483392	0.929187	0.0552448	0.0728924	0.0713579	0.00844018	0.0069056	0.0161131	0.00230187	0.692862	0.0521756
59	C1 2				59	0.0593775	0.961865	14.1511	0.0503809	0.173249	4.41347	25.1283	0.0629762	0.191242	0.0858532	0.199467	0.0447259	0.039328	0.0773707	0.078913	0.044983	0.0801982	0.0837969	0.103589	0.0172221	0.0606628	0.0930505	0.078656	0.0334159	0.0493528	0.0365005	0.0357293	1.48752	0.0388139	0	0.0367575	0.792215	10.1235	0.0352153	0.518975	0.0699164	0.0804553	0.0586064	0.0138805	0.0177361	0.016708	0.0028275	0.602772	0.0454971
60	C1 3				60	0.0584577	1.05224	7.77329	0.0531912	0.132188	4.36537	23.9913	0.0568777	0.124815	0.0642508	0.144301	0.034232	0.0300188	0.0710972	0.0600376	0.0426583	0.0521379	0.0626708	0.0753103	0.0126395	0.0405517	0.0647774	0.0705705	0.0300188	0.0379185	0.0226458	0.0226458	1.14861	0.0300188	0	0.0200125	0.0674106	8.4632	0.0273856	0.327047	0.0447649	0.0458182	0.0468715	0.0105329	0.00842633	0.00684639	0.00315987	0.463975	0.0331787
61	C2 1				61	0.0405523	0.218794	0.124486	0.0301784	0.284809	8.88189	2.67834	0.0414953	2.03893	0.0594138	0.11034	0.0396092	0.0311215	0.0509261	0.0546984	0.0235769	0.0405523	0.0679015	0.0924214	0.0037723	0.049983	0.111283	0.0641292	0.0292354	0.0348938	0.0471538	0.0207477	29.0788	0.0339507	0	0.0188615	0.0631861	9.03844	0.037723	0.0132031	0.0603569	0.0226338	0.0386661	0.00848768	0.00848768	0.0198046	0.000943076	0.0198046	0.0386661
62	C2 2				62	0.0534188	0.202749	0.117764	0.0339938	0.355721	7.20668	1.27355	0.0400641	1.88666	0.0728438	0.128691	0.0327797	0.0230672	0.0558469	0.037636	0.0254953	0.0218531	0.0692016	0.104409	0.0145688	0.0594891	0.0983392	0.0461344	0.0242813	0.0339938	0.0339938	0.018211	26.6463	0.0449204	0	0.0169969	0.057061	6.98208	0.019425	0.0230672	0.0594891	0.0230672	0.037636	0.0121406	0.00607032	0.0169969	0	0.0133547	0.0206391
63	C2 3				63	0.0474317	0.218649	0.141138	0.045118	0.282277	7.54512	1.4137	0.0266081	1.49815	0.0485886	0.196668	0.0393336	0.0300787	0.0474317	0.0497455	0.0242943	0.0312355	0.0763535	0.0844516	0.0138825	0.0509024	0.100648	0.0520592	0.0219806	0.0300787	0.0439611	0.0208237	24.7443	0.0370199	0	0.0196668	0.0439611	7.04535	0.0161962	0.0161962	0.0613142	0.0196668	0.0393336	0.00462749	0.0173531	0.0208237	0.00115687	0.0161962	0.0219806
[truncated: 649 more columns]

## Sheet: genus counts
identifier	# nostre	Substrat	NPK	Planta	genus	lomentospora	tetracladium	marasmius	phaeosphaeriopsis	bolbitius	colletotrichum	pseudaleuria	apodus	chrysosporium	ceraceomyces	hyphoderma	yamadazyma	septoria	cochliobolus	harknessia	pseudocercospora	ctenomyces	rosellinia	lentinus	puccinia	cyphellophora	coccidioides	phaeophleospora	sydowia	ascosphaera	septoglomus	genea	eupenidiella	dialonectria	peyronellaea	amylocorticium	arthrographis	beauveria	hydnotrya	kochiomyces	nephroma	amauroascus	basidiobolus	dentiscutata	claroideoglomus	clavulicium	tilletia	wallemia	danielozyma
1	S1	0	0	0	1	53	115	2	0	0	1	7	0	17	0	3	0	0	1	0	0	0	0	0	12	0	0	0	0	2	0	0	5	0	266	0	26	0	0	0	0	3	1	0	20	0	0	0	0
2	S2	0	0	0	2	233	988	0	12	0	0	30	0	83	2	11	0	0	5	0	0	6	0	0	0	1	0	0	0	0	11	0	0	0	1254	0	153	0	0	0	1	90	94	14	219	2	0	0	0
3	S3	0	0	0	3	184	378	1	1	0	0	13	0	18	0	7	0	0	0	0	0	0	0	0	35	2	0	0	0	2	12	0	17	0	130	0	77	0	0	3	0	90	4	0	34	0	0	0	0
4	S-C1 1	1	0	0	4	291	116	0	0	0	3	19	14	1	0	8	1	0	0	0	0	0	0	0	0	2	0	0	0	0	8	0	0	0	98	0	3823	1	0	0	0	0	0	0	46	71	0	1	0
5	S-C1 2	1	0	0	5	381	143	5	2	0	1	69	0	1	0	10	0	0	15	0	0	0	0	0	0	0	0	0	0	0	9	0	0	0	42	0	7185	6	0	0	2	1	4	0	52	95	0	0	0
6	S-C1 3	1	0	0	6	296	125	0	2	1	0	17	0	3	0	10	0	0	0	0	0	0	0	0	0	2	0	0	0	0	17	0	0	0	39	0	11844	7	0	0	0	0	3	0	8	455	0	1	1
7	S-C2 1	2	0	0	7	15483	174	3	0	4	10	14	0	5	0	8	0	0	0	0	0	0	0	0	4	4	0	0	2	0	6	0	0	0	92	0	508	2	0	0	0	1	3	0	35	3	1	0	1
8	S-C2 2	2	0	0	8	9985	116	2	0	2	2	7	0	0	0	9	0	0	0	0	0	0	0	0	1	1	0	0	0	0	11	0	0	0	555	0	100	2	0	0	0	0	0	0	19	6	0	0	0
9	S-C2 3	2	0	0	9	6211	108	3	0	0	7	8	0	3	0	4	0	0	0	0	0	0	0	0	0	1	0	0	0	0	10	0	0	0	76	0	465	3	0	0	0	0	1	0	70	15	0	0	1
16	9	0	0	1	16	182	2273	0	0	2	10	665	0	32	0	7	0	0	3	0	0	0	0	0	0	1	0	0	0	1	206	0	1	0	291	0	97	0	1	0	0	0	4	0	23	1	0	0	59
17	10	0	1	1	17	251	2111	0	1	1	6	26	0	19	0	8	0	0	1	0	9	2	0	0	0	8	0	0	0	0	72	0	1	0	563	0	74	0	1	0	0	3	5	0	44	3	0	0	3
19	14	1	0	1	19	267	183	1	0	3	2	13	0	4	0	48	0	0	0	0	0	0	0	0	6	13	1	0	0	0	26	0	0	0	46	0	7113	8	0	0	1	1	1	0	66	2	0	0	0
20	15	2	0	1	20	383	524	10	0	0	0	9	0	1	0	2	0	0	0	0	0	0	0	0	1	1	0	0	0	2	11	0	0	0	90	0	261	1	0	0	0	0	9	0	51	0	0	0	0
21	16	2	1	1	21	4880	115	0	1	0	3	135	0	8	0	8	0	0	0	0	0	0	0	0	1	3	0	0	0	0	9	0	0	0	61	0	152	1	0	0	0	0	6	0	26	6	0	1	0
29	27	1	1	1	29	427	420	3	1	9	3	13	0	4	0	692	0	0	0	0	0	0	0	0	1	5	1	0	0	1	27	0	0	0	95	0	12901	66	0	0	8	1	6	0	23	2	0	0	0
31	29	0	1	1	31	111	3905	0	0	0	2	26	1	11	0	7	0	0	0	0	0	0	0	0	0	17	0	0	0	0	44	0	0	0	192	0	68	1	1	0	11	1	5	0	705	1	0	3	35
32	30	1	0	1	32	375	71	0	1	4	0	8	0	5	0	3	0	0	0	0	0	2	0	0	0	1	0	0	0	0	41	0	0	0	33	0	5039	4	1	0	2	0	10	1	11	113	0	0	0
33	31	2	1	1	33	2973	87	7	0	0	13	419	0	1	0	0	9	0	0	0	0	0	1	0	0	1	0	0	0	1	6	0	0	0	8	0	182	11	0	1	0	1	7	0	46	6	1	0	0
40	41	0	0	1	40	143	2198	0	1	0	5	1170	0	103	0	32	0	0	0	2	0	0	0	0	0	27	4	0	0	0	68	0	0	0	590	0	227	15	1	0	0	0	15	0	94	0	0	1	0
41	42	0	1	1	41	128	2067	0	1	0	6	18	0	9	0	6	0	0	1	0	0	0	1	0	8	15	1	0	0	1	86	0	0	0	191	2	238	14	0	0	0	1	92	0	34	0	0	1	2
42	43	1	0	1	42	250	336	0	0	3	3	4	6	1	0	6	0	0	3	0	0	0	1	0	1	6	4	0	0	0	34	0	0	0	103	0	5773	18	0	0	1	0	31	0	2	0	0	2	0
43	45	1	1	1	43	1351	96	0	0	0	0	4	1	0	0	55	0	0	0	0	0	0	1	0	0	10	1	0	0	0	9	0	0	0	40	0	7920	40	2	0	0	0	19	0	24	1	0	2	1
44	47	2	0	1	44	2622	453	2	0	1	2	9	0	4	0	7	0	0	0	0	0	0	0	0	4	7	2	0	0	0	13	0	0	0	40	0	298	9	0	0	1	0	2	0	186	0	0	0	2
52	57	0	0	1	52	133	2395	0	2	0	7	121	0	68	0	579	1	0	0	0	0	0	0	0	0	20	3	0	0	0	137	0	0	0	222	0	213	8	0	0	1	6	31	0	42	0	0	0	7
55	62	2	0	1	55	6682	373	0	0	0	1	10	0	4	1	5	0	0	0	0	0	0	0	0	0	3	2	0	0	0	37	0	0	0	95	0	390	18	0	0	0	1	9	0	39	0	3	26	0
56	63	2	1	1	56	9653	162	1	0	6	3	1097	0	2	0	4	0	0	0	0	0	1	0	0	1	4	1	0	0	0	13	0	0	0	48	0	272	12	0	0	4	0	4	0	152	0	0	3	0
57	64	1	1	1	57	731	105	0	0	0	3	114	2	6	0	11	0	0	0	0	0	0	3	0	1	9	3	0	0	0	10	0	0	0	35	0	10179	115	2	0	26	0	3	0	10	0	0	1	0
58	C1 1	only compost			58	237	94	1	0	0	2	19	2	10	0	5	0	0	0	0	0	0	31	0	1	6	189	0	0	0	7	0	0	1	21	0	41291	1684	0	0	0	3	0	0	3	0	0	21	1
59	C1 2				59	744	306	2	0	0	2	33	4	34	36	17	0	0	1	0	0	2	126	0	2	26	624	0	0	0	16	0	0	1	61	0	97758	1371	0	0	2	0	10	0	15	0	0	39	1
60	C1 3				60	237	134	1	0	0	1	20	1	11	0	9	0	0	0	0	0	0	65	0	2	5	375	0	0	0	10	0	0	0	16	0	45555	980	0	0	1	0	2	0	7	1	0	21	0
61	C2 1				61	2162	68	0	0	0	0	7	0	4	0	1	0	0	0	0	0	0	3	0	0	6	2	0	0	0	8	0	0	0	11	0	2840	21	0	0	0	0	2	0	4	1	0	1	0
62	C2 2				62	1554	38	1	0	0	0	7	0	3	0	2	0	0	0	0	0	0	0	0	0	3	2	0	0	0	3	0	0	1	6	0	1049	20	0	0	0	0	0	0	3	0	0	0	1
63	C2 3				63	1295	45	0	0	0	0	9	0	1	0	3	0	0	0	0	0	0	0	0	0	3	0	0	0	0	1	0	0	0	5	0	1222	12	0	0	0	0	0	0	0	1	0	0	0
[truncated: 649 more columns]
