# Supplementary material for: Impact of Olive Saplings and Organic Amendments on Soil Microbial Communities and Effects of Mineral Fertilization
Source: Front Microbiol. 2021 Jun 1;12:653027. doi: 10.3389/fmicb.2021.653027 (PMC8203829; doi:10.3389/fmicb.2021.653027)
Supplement: Data Sheet 4 — Bacterial phyla, counts and percentages. [file Data_Sheet_4.xlsx]

## Sheet: phylum_Percentages
# scot	# nostre	Substrat	NPK	Planta	phylum	fibrobacteres	thermodesulfobacteria	candidatus tectomicrobia	gemmatimonadetes	actinobacteria	nitrospinae	deferribacteres	armatimonadetes	planctomycetes	chlamydiae	cyanobacteria	synergistetes	deinococcus_thermus	tenericutes	nitrospirae	firmicutes	bacteroidetes	elusimicrobia	chlorobi	acidobacteria	ignavibacteriae	fusobacteria	spirochaetes	chloroflexi	candidatus saccharibacteria	proteobacteria	thermotogae	verrucomicrobia
1	S1	0	0	0	1	0.0655877	0.00177264	0.0584972	2.24062	6.15284	0.00531792	0	0.00177264	1.15753	0.0886321	0.868594	0.00177264	0.159538	0	0.311985	1.45179	4.00262	0.044316	0	1.27985	0.0549519	0.0194991	0.0283623	1.33303	0	80.0507	0	0.620424
2	S2	0	0	0	2	0.0878156	0.0109769	0.0724479	4.58397	11.3216	0.0219539	0	0.00878156	2.01317	0.278814	1.3787	0.00439078	0.158068	0.00658617	0.625686	3.5719	2.65862	0.0944018	0	2.35126	0.0307355	0.00439078	0.0307355	1.83974	0.00658617	68.1076	0	0.731065
3	S3	0	0	0	3	0.077282	0.00715574	0.241864	5.12208	16.8847	0.00286229	0	0.00286229	3.01972	0.0271918	1.13633	0.00143115	0.216103	0.00286229	0.606807	6.03801	2.07946	0.0515213	0	2.96534	0.0529525	0.00572459	0.0372098	4.12314	0.00286229	55.6115	0	1.68303
4	S-C1 1	1	0	0	4	0.0937761	0	0.0166999	1.72908	8.61841	0.0012846	0	0	1.20496	0.0963453	0.244075	0.0012846	0.0924915	0.00642302	0.277474	6.30098	5.6574	0.0539534	0.00256921	1.68925	0.0770762	0.0192691	0.579356	6.21877	0	65.9593	0	1.0598
5	S-C1 2	1	0	0	5	0.129901	0	0.0334032	2.32338	5.96433	0	0	0.00371147	1.87986	0.124334	0.267226	0	0.384137	0.00556721	0.443521	5.17565	6.30393	0.0241246	0.0148459	1.75738	0.0797966	0.0371147	0.200419	4.8379	0	68.9331	0	1.07633
6	S-C1 3	1	0	0	6	0.176921	0	0.00637552	1.71183	23.5225	0.00159388	0	0	1.27351	0.027096	0.181702	0	0.0781001	0.0175327	0.229519	4.15524	4.64616	0.00956328	0	1.20497	0.0223143	0.0143449	0.537137	9.38795	0	52.4036	0	0.392094
7	S-C2 1	2	0	0	7	0.0473686	0	0.0315791	1.66276	4.10649	0.0121458	0	0.00121458	0.971664	0.0862352	0.245345	0.00121458	0.15911	0.00364374	0.329151	3.53443	1.35669	0.0352228	0	1.32025	0.00850206	0.0060729	0.0267208	1.59353	0.00121458	84.191	0.00121458	0.267208
8	S-C2 2	2	0	0	8	0.704768	0	0.0826928	4.99164	10.2558	0	0	0	2.17444	0.135315	0.407826	0	0.518709	0.0187938	0.529986	10.361	4.87324	0.0150351	0	1.99778	0.00375876	0.0112763	0.107125	4.6026	0	57.7985	0.00375876	0.405946
9	S-C2 3	2	0	0	9	0.131285	0	0.0469639	3.78273	11.3386	0.00640417	0	0.00106736	2.8616	0.182519	0.90192	0.00106736	0.625474	0.011741	0.836811	7.59748	5.31119	0.065109	0	2.59262	0.00747153	0.0170778	0.0928604	5.37096	0.00106736	57.4678	0.00320208	0.745018
10	9	0	0	1	16	0.183595	0.00393417	0.225559	4.27513	17.0009	0.0183595	0	0.070815	3.5237	0.152121	0.793391	0.0367189	0.208511	0.0655695	0.451118	5.42784	2.87325	0.144253	0.00262278	3.1552	0.114091	0.0131139	0.0262278	3.16438	0.00262278	56.9051	0	1.16189
11	10	0	1	1	17	0.106427	0	0.218767	2.81884	13.2472	0.00147815	0	0.0147815	2.98735	0.0946018	1.11157	0	0.260155	0.0177378	0.363626	10.5437	2.43895	0.0162597	0	2.60598	0.038432	0.00739076	0.00886892	4.32064	0	57.8726	0	0.90463
12	14	1	0	1	19	0.0901124	0	0.0406389	2.29168	11.9125	0	0	0.00706764	1.47714	0.256202	0.263269	0.00176691	0.231465	0.0229698	0.134285	9.38936	4.90141	0.00706764	0	2.58322	0.0300375	0.0141353	0.0406389	6.41211	0	59.0766	0	0.816312
13	15	2	0	1	20	0.126733	0	0.0851485	3.69703	11.4238	0	0	0.0752475	2.77228	0.184158	0.439604	0	0.310891	0.0316832	0.269307	7.96436	4.42574	0.0257426	0.0019802	4.2198	0.0435644	0.0138614	0.0178218	3.48713	0	59.5366	0	0.847525
14	16	2	1	1	21	0.0169494	0	0.116951	2.9848	20.0681	0.00169494	0	0.00169494	2.64072	0.0559332	0.444075	0.00169494	0.203393	0.0355938	0.222038	15.1257	4.7272	0.00508483	0	2.15597	0.00677978	0.00677978	0.0152545	5.28823	0.00169494	44.9974	0	0.876286
15	27	1	1	1	29	0.0242671	0	0.0630945	3.85119	15.9775	0.00242671	0	0.00970685	2.48253	0.0825083	0.257232	0	0.211124	0.0606678	0.179577	8.85022	4.04533	0.00970685	0	3.21054	0.00485343	0.00485343	0.0242671	4.60348	0.00242671	55.0524	0	0.990099
16	29	0	1	1	31	0.056581	0	0.216484	3.63841	21.705	0.000820015	0	0.00820015	3.10786	0.0672412	0.466588	0.00246004	0.267325	0.052481	0.256665	8.61016	3.17346	0.0114802	0.000820015	2.51827	0.0303406	0.00656012	0.0057401	2.99715	0.0164003	52.0537	0	0.729813
17	30	1	0	1	32	0.142266	0	0.0655901	2.87765	8.67914	0.000923805	0	0.0157047	1.74507	0.204161	0.225408	0.000923805	0.237418	0.103466	0.175523	6.8186	6.50266	0.0249427	0	2.74739	0.0360284	0.0240189	0.0434188	4.18206	0	64.1758	0	0.971842
18	31	2	1	1	33	0.032717	0	0.0996052	3.08267	16.2451	0.00145409	0	0.00581636	2.21531	0.113419	0.343892	0	0.209389	0.0472579	0.202846	9.54392	4.59638	0.0079975	0	2.04591	0.0101786	0.0116327	0.0189032	4.21686	0.00290818	56.3787	0.000727045	0.566368
19	41	0	0	1	40	0.271522	0.00359631	0.222971	4.24815	15.5954	0.0377613	0	0.011688	3.67813	0.187907	1.48977	0.000899078	0.262531	0.142054	0.587997	5.35581	5.11845	0.13666	0	3.43628	0.0494493	0.00988986	0.0440548	3.66644	0.00719263	54.3358	0	1.09957
20	42	0	1	1	41	0.0594409	0	0.257268	4.66239	22.9423	0.000928764	0	0.00185753	3.2869	0.08266	0.898115	0.000928764	0.347358	0.0538683	0.389152	7.80719	2.89867	0.015789	0	3.29525	0.0278629	0.0139315	0.0167177	3.53395	0.00464382	48.3626	0	1.04022
21	43	1	0	1	42	0.0955248	0	0.0466516	2.89129	10.0845	0.00333226	0	0.013329	1.81719	0.205489	0.209932	0	0.253252	0.112186	0.125515	5.81146	5.77481	0.0199936	0.00111075	2.066	0.0455409	0.0155505	0.0255473	4.69293	0.00222151	64.7491	0.00111075	0.936365
22	45	1	1	1	43	0.13401	0	0.16379	4.17292	13.4221	0	0	0.00496333	2.36503	0.523632	0.188607	0	0.382177	0.0198533	0.338748	7.39909	4.10344	0.00992667	0	2.77202	0.0111675	0.0111675	0.0173717	6.13468	0	56.8686	0	0.956683
23	47	2	0	1	44	0.136954	0	0.0731305	3.56478	9.20381	0.00132965	0	0.0505265	2.162	0.190139	0.418838	0	0.255292	0.0319115	0.257951	9.05888	6.17753	0.022604	0.00398894	2.76433	0.0345708	0.0132965	0.0598341	2.58483	0	61.9642	0	0.969312
24	57	0	0	1	52	0.160472	0.00931773	0.197743	3.98178	13.1214	0.0383062	0	0.0610829	3.5573	0.137695	1.17093	0.00414122	0.219484	0.104566	0.605653	5.55855	3.80578	0.163578	0.00621182	3.80474	0.0486593	0.00724713	0.0372709	3.19702	0.00517652	58.7866	0	1.20923
25	62	2	0	1	55	0.090346	0	0.101231	2.95965	11.9616	0	0	0.0359207	2.48615	0.0489828	0.237294	0	0.234029	0.0370092	0.190489	8.69608	5.47954	0.0141506	0	1.92121	0.0217701	0.0195931	0.0653104	2.43281	0	62.0024	0	0.964417
26	63	2	1	1	56	0.0294523	0	0.113097	2.80268	16.928	0	0	0.00706855	2.22188	0.0589046	0.334578	0	0.210879	0.0235618	0.197919	11.8457	4.2211	0.012959	0	1.79188	0.00706855	0.00353428	0.0153152	3.74869	0.00117809	54.6976	0.00117809	0.725705
27	64	1	1	1	57	0.0731196	0	0.124663	2.84567	14.7102	0	0	0.00239736	3.59245	0.679652	0.143842	0.00119868	0.623314	0.056338	0.294876	9.66856	4.77195	0.00958945	0.00119868	2.79173	0.0119868	0.00599341	0.0107881	5.55709	0	53.0333	0	0.990111
58	C1 1	only compost			58	0.00260625	0	0.003475	0.343156	48.2712	0.000868749	0	0	0.991243	0.0156375	0.0651562	0	0.0686312	0.052125	0.010425	13.8861	6.4661	0.000868749	0	0.0946937	0.003475	0	0.00260625	0.567293	0	28.9693	0.000868749	0.184175
59	C1 2				59	0.00355928	0	0.00569484	0.338843	49.5586	0.000711855	0	0	0.583721	0.0220675	0.0412876	0	0.11888	0.0306098	0.0121015	15.3013	6.37182	0.00213557	0	0.103931	0.00142371	0.000711855	0.00142371	0.39152	0.00142371	26.958	0	0.150201
60	C1 3				60	0.00091628	0	0.00641396	0.412326	48.7827	0	0	0.00091628	0.568093	0.0256558	0.0274884	0	0.0540605	0.0494791	0.0119116	16.7459	6.35715	0	0	0.091628	0.00183256	0.00091628	0.00641396	1.11053	0	25.5477	0.00091628	0.197
61	C2 1				61	0.00196404	0	0.00589213	1.9084	38.3977	0	0	0	0.072015	0.00982022	0.0320794	0.000654682	0.238304	0.00261873	0.0104749	11.271	14.1752	0.00196404	0	0.0851086	0.00196404	0.000654682	0.00196404	4.0839	0	29.6414	0.0229139	0.0340434
62	C2 2				62	0.00455913	0	0.00303942	1.46728	35.3561	0.000759855	0	0.00151971	0.0866235	0.00303942	0.0319139	0.00227957	0.137534	0.00607884	0.00987812	11.5863	17.4805	0.00227957	0	0.0911826	0.000759855	0	0.00303942	2.07365	0	31.5705	0.0334336	0.0478709
63	C2 3				63	0.000769349	0	0.00538544	1.31328	37.278	0.000769349	0	0.0015387	0.0784736	0.0030774	0.0246192	0.000769349	0.169257	0.0015387	0.0115402	11.5279	17.3796	0	0	0.0700108	0.0030774	0	0.0030774	2.24496	0	29.823	0.0130789	0.0461609

## Sheet: phylum_Counts
# scot	# nostre	Substrat	NPK	Planta	phylum	fibrobacteres	thermodesulfobacteria	candidatus tectomicrobia	gemmatimonadetes	actinobacteria	nitrospinae	deferribacteres	armatimonadetes	planctomycetes	chlamydiae	cyanobacteria	synergistetes	deinococcus_thermus	tenericutes	nitrospirae	firmicutes	bacteroidetes	elusimicrobia	chlorobi	acidobacteria	ignavibacteriae	fusobacteria	spirochaetes	chloroflexi	candidatus saccharibacteria	proteobacteria	thermotogae	verrucomicrobia
1	S1	0	0	0	1	37	1	33	1264	3471	3	0	1	653	50	490	1	90	0	176	819	2258	25	0	722	31	11	16	752	0	45159	0	350
2	S2	0	0	0	2	40	5	33	2088	5157	10	0	4	917	127	628	2	72	3	285	1627	1211	43	0	1071	14	2	14	838	3	31023	0	333
3	S3	0	0	0	3	54	5	169	3579	11798	2	0	2	2110	19	794	1	151	2	424	4219	1453	36	0	2072	37	4	26	2881	2	38858	0	1176
4	S-C1 1	1	0	0	4	73	0	13	1346	6709	1	0	0	938	75	190	1	72	5	216	4905	4404	42	2	1315	60	15	451	4841	0	51346	0	825
5	S-C1 2	1	0	0	5	70	0	18	1252	3214	0	0	2	1013	67	144	0	207	3	239	2789	3397	13	8	947	43	20	108	2607	0	37146	0	580
6	S-C1 3	1	0	0	6	111	0	4	1074	14758	1	0	0	799	17	114	0	49	11	144	2607	2915	6	0	756	14	9	337	5890	0	32878	0	246
7	S-C2 1	2	0	0	7	39	0	26	1369	3381	10	0	1	800	71	202	1	131	3	271	2910	1117	29	0	1087	7	5	22	1312	1	69317	1	220
8	S-C2 2	2	0	0	8	375	0	44	2656	5457	0	0	0	1157	72	217	0	276	10	282	5513	2593	8	0	1063	2	6	57	2449	0	30754	2	216
9	S-C2 3	2	0	0	9	123	0	44	3544	10623	6	0	1	2681	171	845	1	586	11	784	7118	4976	61	0	2429	7	16	87	5032	1	53841	3	698
16	9	0	0	1	16	140	3	172	3260	12964	14	0	54	2687	116	605	28	159	50	344	4139	2191	110	2	2406	87	10	20	2413	2	43393	0	886
17	10	0	1	1	17	72	0	148	1907	8962	1	0	10	2021	64	752	0	176	12	246	7133	1650	11	0	1763	26	5	6	2923	0	39152	0	612
19	14	1	0	1	19	51	0	23	1297	6742	0	0	4	836	145	149	1	131	13	76	5314	2774	4	0	1462	17	8	23	3629	0	33435	0	462
20	15	2	0	1	20	64	0	43	1867	5769	0	0	38	1400	93	222	0	157	16	136	4022	2235	13	1	2131	22	7	9	1761	0	30066	0	428
21	16	2	1	1	21	10	0	69	1761	11840	1	0	1	1558	33	262	1	120	21	131	8924	2789	3	0	1272	4	4	9	3120	1	26548	0	517
29	27	1	1	1	29	10	0	26	1587	6584	1	0	4	1023	34	106	0	87	25	74	3647	1667	4	0	1323	2	2	10	1897	1	22686	0	408
31	29	0	1	1	31	69	0	264	4437	26469	1	0	10	3790	82	569	3	326	64	313	10500	3870	14	1	3071	37	8	7	3655	20	63479	0	890
32	30	1	0	1	32	154	0	71	3115	9395	1	0	17	1889	221	244	1	257	112	190	7381	7039	27	0	2974	39	26	47	4527	0	69469	0	1052
33	31	2	1	1	33	45	0	137	4240	22344	2	0	8	3047	156	473	0	288	65	279	13127	6322	11	0	2814	14	16	26	5800	4	77545	1	779
40	41	0	0	1	40	302	4	248	4725	17346	42	0	13	4091	209	1657	1	292	158	654	5957	5693	152	0	3822	55	11	49	4078	8	60435	0	1223
41	42	0	1	1	41	64	0	277	5020	24702	1	0	2	3539	89	967	1	374	58	419	8406	3121	17	0	3548	30	15	18	3805	5	52072	0	1120
42	43	1	0	1	42	86	0	42	2603	9079	3	0	12	1636	185	189	0	228	101	113	5232	5199	18	1	1860	41	14	23	4225	2	58293	1	843
43	45	1	1	1	43	108	0	132	3363	10817	0	0	4	1906	422	152	0	308	16	273	5963	3307	8	0	2234	9	9	14	4944	0	45831	0	771
44	47	2	0	1	44	103	0	55	2681	6922	1	0	38	1626	143	315	0	192	24	194	6813	4646	17	3	2079	26	10	45	1944	0	46602	0	729
52	57	0	0	1	52	155	9	191	3846	12674	37	0	59	3436	133	1131	4	212	101	585	5369	3676	158	6	3675	47	7	36	3088	5	56782	0	1168
55	62	2	0	1	55	83	0	93	2719	10989	0	0	33	2284	45	218	0	215	34	175	7989	5034	13	0	1765	20	18	60	2235	0	56961	0	886
56	63	2	1	1	56	25	0	96	2379	14369	0	0	6	1886	50	284	0	179	20	168	10055	3583	11	0	1521	6	3	13	3182	1	46429	1	616
57	64	1	1	1	57	61	0	104	2374	12272	0	0	2	2997	567	120	1	520	47	246	8066	3981	8	1	2329	10	5	9	4636	0	44243	0	826
58	C1 1	only compost			58	3	0	4	395	55564	1	0	0	1141	18	75	0	79	60	12	15984	7443	1	0	109	4	0	3	653	0	33346	1	212
59	C1 2				59	5	0	8	476	69619	1	0	0	820	31	58	0	167	43	17	21495	8951	3	0	146	2	1	2	550	2	37870	0	211
60	C1 3				60	1	0	7	450	53240	0	0	1	620	28	30	0	59	54	13	18276	6938	0	0	100	2	1	7	1212	0	27882	1	215
61	C2 1				61	3	0	9	2915	58651	0	0	0	110	15	49	1	364	4	16	17216	21652	3	0	130	3	1	3	6238	0	45276	35	52
62	C2 2				62	6	0	4	1931	46530	1	0	2	114	4	42	3	181	8	13	15248	23005	3	0	120	1	0	4	2729	0	41548	44	63
63	C2 3				63	1	0	7	1707	48454	1	0	2	102	4	32	1	220	2	15	14984	22590	0	0	91	4	0	4	2918	0	38764	17	60
