# Supplementary material for: Impact of Olive Saplings and Organic Amendments on Soil Microbial Communities and Effects of Mineral Fertilization
Source: Front Microbiol. 2021 Jun 1;12:653027. doi: 10.3389/fmicb.2021.653027 (PMC8203829; doi:10.3389/fmicb.2021.653027)
Supplement: Data Sheet 5 — Fungal phyla, counts and percentages. [file Data_Sheet_5.xlsx]

## Sheet: phylum_Percentages
identifier	# nostre	Substrat	NPK	Planta	phylum	monoblepharidomycota	blastocladiomycota	glomeromycota	basidiomycota	fungi	chytridiomycota	neocallimastigomycota	ascomycota	entomophthoromycota	cryptomycota
1	S1	0	0	0	1	0.016178	0.0404449	1.00708	7.21132	7.0455	5.03539	0.0364004	79.5996	0.00404449	0.00404449
2	S2	0	0	0	2	0.0387421	0.156653	1.74676	17.22	5.18975	6.47666	0.0488487	68.7604	0.26951	0.0926441
3	S3	0	0	0	3	0.0202679	0.307396	2.89493	10.0799	5.0163	20.4841	0.00844495	61.1566	0.0236459	0.00844495
4	S-C1 1	1	0	0	4	0	0.0104119	1.53434	32.7342	0.314251	29.9343	0.0435408	35.4053	0.000946539	0.0227169
5	S-C1 2	1	0	0	5	0.000874768	0.0104972	1.74079	43.6999	0.518738	18.7463	0.0892264	35.1123	0.00524861	0.0761048
6	S-C1 3	1	0	0	6	0.000949163	0.01139	1.08299	47.349	0.335054	4.18486	0.0711872	46.7956	0.00379665	0.165154
7	S-C2 1	2	0	0	7	0.0247747	0.0143433	1.7564	22.6532	3.02513	0.884067	0.0078236	71.5312	0.0039118	0.099099
8	S-C2 2	2	0	0	8	0.00202749	0.0851547	0.61433	9.48258	0.979279	0.626495	0.269657	87.8776	0	0.0628523
9	S-C2 3	2	0	0	9	0.0780261	0.080135	0.702235	4.13749	1.20624	1.37495	0.130747	92.2817	0.00210881	0.00632644
16	9	0	0	1	16	0	0.382953	9.55999	17.2237	19.8736	1.94091	0.00307593	50.9528	0.00768982	0.0553667
17	10	0	1	1	17	0	1.8074	15.8307	9.59903	11.2032	4.94535	0	56.5979	0.00819309	0.00819309
19	14	1	0	1	19	0.00124872	0.022477	2.7347	24.7459	2.59359	30.5237	0.00874104	39.276	0.0549437	0.0387103
20	15	2	0	1	20	0	0.0307172	3.75774	25.4083	2.59902	4.84821	0.00170651	63.1956	0.0153586	0.143347
21	16	2	1	1	21	0.00142493	0.0427478	1.00457	45.5948	1.25964	3.58369	0.00284986	48.4718	0.00997449	0.0284986
29	27	1	1	1	29	0	0.072637	3.8649	26.2099	2.15288	11.6048	0.0151327	56.0586	0.00605309	0.0151327
31	29	0	1	1	31	0	0.453765	5.19718	38.1953	5.57327	7.44284	0.00272532	43.1186	0.00681329	0.0095386
32	30	1	0	1	32	0	0.013519	3.73875	39.489	0.650414	11.9343	0.00751055	44.132	0.0150211	0.0195274
33	31	2	1	1	33	0.00285616	0.0257055	1.26814	11.9045	2.37918	1.21101	0.0142808	83.0544	0.0199931	0.119959
40	41	0	0	1	40	0.00147174	0.690244	12.1889	16.4275	13.2765	4.1915	0.00294347	53.0148	0.0338499	0.172193
41	42	0	1	1	41	0.00433007	0.650953	3.71664	28.3807	6.48788	6.44747	0	54.1576	0.132789	0.0216503
42	43	1	0	1	42	0	0.0546887	4.37398	28.8377	3.44985	18.5897	0.00892877	44.6093	0.034599	0.0412956
43	45	1	1	1	43	0.00151133	0.0272039	2.13248	13.0004	2.23525	5.92591	0.00755664	76.6137	0.0287152	0.0272039
44	47	2	0	1	44	0	0.0342341	1.87735	52.3682	5.71268	2.92978	0.00110433	36.7067	0.00220865	0.36774
52	57	0	0	1	52	0.00253379	0.31039	5.55281	26.9862	3.54224	3.06716	0.00253379	60.3639	0.0405407	0.131757
55	62	2	0	1	55	0	0.0463874	2.87087	22.1052	8.79403	14.643	0.00206166	51.4354	0.0175241	0.0855591
56	63	2	1	1	56	0	0.0162871	0.98315	10.3616	1.47917	10.8487	0.0029613	76.2623	0.00592259	0.0399775
57	64	1	1	1	57	0.0031127	0.0241234	1.66918	47.9869	1.06843	12.3948	0.00466904	36.8333	0.00233452	0.013229
58	C1 1	0	0	0	58	0.000767289	0.0122766	0.191055	31.2417	0.510247	0.108955	0	67.9074	0.000767289	0.0268551
59	C1 2	0	0	0	59	0.000257046	0.00411273	0.211806	45.5755	0.613825	0.119269	0.00128523	53.4403	0.00257046	0.0311025
60	C1 3	0	0	0	60	0.000526646	0.00684639	0.15536	52.969	0.470821	0.106382	0	46.2779	0.00105329	0.0121128
61	C2 1	0	0	0	61	0	0	0.132031	0.862914	10.2597	0.0763892	0.000943076	88.6605	0.00188615	0.00565846
62	C2 2	0	0	0	62	0	0.00485625	0.111694	0.757576	7.51263	0.0934829	0	91.5198	0	0
63	C2 3	0	0	0	63	0	0.00578436	0.11106	0.786673	9.01203	0.0832948	0	89.9977	0	0.00347062

## Sheet: phylum_Counts
indentifier	# nostre	Substrat	NPK	Planta	phylum	monoblepharidomycota	blastocladiomycota	glomeromycota	basidiomycota	fungi	chytridiomycota	neocallimastigomycota	ascomycota	entomophthoromycota	cryptomycota
1	S1	0	0	0	1	4	10	249	1783	1742	1245	9	19681	1	1
2	S2	0	0	0	2	23	93	1037	10223	3081	3845	29	40821	160	55
3	S3	0	0	0	3	12	182	1714	5968	2970	12128	5	36209	14	5
4	S-C1 1	1	0	0	4	0	11	1621	34583	332	31625	46	37405	1	24
5	S-C1 2	1	0	0	5	1	12	1990	49956	593	21430	102	40139	6	87
6	S-C1 3	1	0	0	6	1	12	1141	49885	353	4409	75	49302	4	174
7	S-C2 1	2	0	0	7	19	11	1347	17373	2320	678	6	54858	3	76
8	S-C2 2	2	0	0	8	1	42	303	4677	483	309	133	43343	0	31
9	S-C2 3	2	0	0	9	37	38	333	1962	572	652	62	43760	1	3
16	9	0	0	1	16	0	249	6216	11199	12922	1262	2	33130	5	36
17	10	0	1	1	17	0	1103	9661	5858	6837	3018	0	34540	5	5
19	14	1	0	1	19	1	18	2190	19817	2077	24444	7	31453	44	31
20	15	2	0	1	20	0	18	2202	14889	1523	2841	1	37032	9	84
21	16	2	1	1	21	1	30	705	31998	884	2515	2	34017	7	20
29	27	1	1	1	29	0	72	3831	25980	2134	11503	15	55567	6	15
31	29	0	1	1	31	0	333	3814	28030	4090	5462	2	31643	5	7
32	30	1	0	1	32	0	9	2489	26289	433	7945	5	29380	10	13
33	31	2	1	1	33	1	9	444	4168	833	424	5	29079	7	42
40	41	0	0	1	40	1	469	8282	11162	9021	2848	2	36022	23	117
41	42	0	1	1	41	3	451	2575	19663	4495	4467	0	37522	92	15
42	43	1	0	1	42	0	49	3919	25838	3091	16656	8	39969	31	37
43	45	1	1	1	43	1	18	1411	8602	1479	3921	5	50693	19	18
44	47	2	0	1	44	0	31	1700	47421	5173	2653	1	33239	2	333
52	57	0	0	1	52	2	245	4383	21301	2796	2421	2	47647	32	104
55	62	2	0	1	55	0	45	2785	21444	8531	14205	2	49897	17	83
56	63	2	1	1	56	0	11	664	6998	999	7327	2	51506	4	27
57	64	1	1	1	57	4	31	2145	61666	1373	15928	6	47333	3	17
58	C1 1	0	0	0	58	1	16	249	40717	665	142	0	88503	1	35
59	C1 2	0	0	0	59	1	16	824	177305	2388	464	5	207902	10	121
60	C1 3	0	0	0	60	1	13	295	100578	894	202	0	87873	2	23
61	C2 1	0	0	0	61	0	0	140	915	10879	81	1	94012	2	6
62	C2 2	0	0	0	62	0	4	92	624	6188	77	0	75383	0	0
63	C2 3	0	0	0	63	0	5	96	680	7790	72	0	77794	0	3
